# Supplementary material for: An epigenome atlas of mouse adipocytes
Source: Mol Metab. 2025 Jun 27;99:102197. doi: 10.1016/j.molmet.2025.102197 (PMC12274702; doi:10.1016/j.molmet.2025.102197)
Supplement: Multimedia component 1 [file mmc1.xlsx]

## Sheet: TableS1
Table S1: Brown enriched enhancers marked by H3K4me1
seqnames	start	end	width	strand	logFC	logCPM	F	PValue	FDR	regulation	annotation	geneChr	geneStart	geneEnd	geneLength	geneStrand	geneId	transcriptId	distanceToTSS	ENSEMBL	SYMBOL	GENENAME	loci
chr4	25632197	25637122	4926	*	2.97435	5.25521	115.735	1.43e-12	1.8e-08	up	Intron (ENSMUST00000084770.4/14348, intron 2 of 2)	4	25797703	25799855	2153	2	14348	ENSMUST00000149875.1	162733	ENSMUSG00000055373	Fut9	fucosyltransferase 9	chr4:25632197:25637122
chr14	16513874	16520798	6925	*	1.94486	6.31625	99.2209	1.08e-11	5.35e-08	up	Intron (ENSMUST00000063750.7/218772, intron 2 of 7)	14	16443820	16575045	131226	2	218772	ENSMUST00000225594.1	54247	ENSMUSG00000017491	Rarb	retinoic acid receptor, beta	chr14:16513874:16520798
chr12	90568588	90581456	12869	*	1.93675	6.58152	97.5659	1.35e-11	5.7e-08	up	Distal Intergenic	12	90724552	90738438	13887	2	13371	ENSMUST00000082432.4	156982	ENSMUSG00000007682	Dio2	deiodinase, iodothyronine, type II	chr12:90568588:90581456
chr18	8905756	8912854	7099	*	2.03808	5.8379	95.0514	1.88e-11	6.31e-08	up	Distal Intergenic	18	9212163	9218136	5974	1	14370	ENSMUST00000041080.6	-299309	ENSMUSG00000036904	Fzd8	frizzled class receptor 8	chr18:8905756:8912854
chr18	15634086	15640034	5949	*	2.31629	5.63124	92.2184	2.77e-11	6.31e-08	up	Intron (ENSMUST00000053017.12/71367, intron 1 of 3)	18	15451924	15718046	266123	2	71367	ENSMUST00000053017.12	78012	ENSMUSG00000047161	Chst9	carbohydrate (N-acetylgalactosamine 4-0) sulfotransferase 9	chr18:15634086:15640034
chr10	14398241	14402737	4497	*	2.07445	5.84597	91.1246	3.22e-11	6.82e-08	up	3' UTR	10	14530916	14544995	14080	2	215798	ENSMUST00000207953.1	142258	ENSMUSG00000039116	Adgrg6	adhesion G protein-coupled receptor G6	chr10:14398241:14402737
chr19	34895925	34902457	6533	*	2.04155	5.68244	89.8504	3.85e-11	7.6e-08	up	Distal Intergenic	19	34806940	34879455	72516	2	75735	ENSMUST00000036584.12	-16470	ENSMUSG00000033610	Pank1	pantothenate kinase 1	chr19:34895925:34902457
chr5	38295677	38310393	14717	*	1.53724	7.40536	89.349	4.13e-11	7.64e-08	up	3' UTR	5	38319367	38322518	3152	1	13492	ENSMUST00000041646.3	-8974	ENSMUSG00000039358	Drd5	dopamine receptor D5	chr5:38295677:38310393
chr8	39898190	39900648	2459	*	3.18929	4.7691	85.4743	7.19e-11	1.06e-07	up	Distal Intergenic	8	39603454	39642673	39220	2	20288	ENSMUST00000170091.2	-255517	ENSMUSG00000025044	Msr1	macrophage scavenger receptor 1	chr8:39898190:39900648
chr2	63851311	63859020	7710	*	1.7686	6.19658	85.0585	7.64e-11	1.06e-07	up	Distal Intergenic	2	63980447	64097988	117542	2	60344	ENSMUST00000126042.1	238968	ENSMUSG00000075324	Fign	fidgetin	chr2:63851311:63859020
chr14	124325860	124330233	4374	*	2.57229	5.48083	84.9754	7.73e-11	1.06e-07	up	Intron (ENSMUST00000095529.9/14169, intron 1 of 4)	14	123978291	124192902	214612	2	14169	ENSMUST00000026631.5	-132958	ENSMUSG00000025551	Fgf14	fibroblast growth factor 14	chr14:124325860:124330233
chr14	49193206	49203182	9977	*	1.58787	7.18109	84.8716	7.85e-11	1.06e-07	up	Distal Intergenic	14	49178523	49188254	9732	1	70646	ENSMUST00000134984.1	14683	ENSMUSG00000036282	Naa30	N(alpha)-acetyltransferase 30, NatC catalytic subunit	chr14:49193206:49203182
chr8	15524415	15533990	9576	*	1.5283	6.97339	82.5377	1.11e-10	1.43e-07	up	Distal Intergenic	8	15119007	15131160	12154	1	17930	ENSMUST00000140033.1	405408	ENSMUSG00000031461	Myom2	myomesin 2	chr8:15524415:15533990
chr2	42838128	42843687	5560	*	2.21223	5.7946	79.5306	1.74e-10	2.07e-07	up	Distal Intergenic	2	40595248	42653624	2058377	2	94217	ENSMUST00000052550.12	-184504	ENSMUSG00000049252	Lrp1b	low density lipoprotein-related protein 1B	chr2:42838128:42843687
chr3	142088116	142092996	4881	*	2.35296	5.28601	78.5779	2.02e-10	2.28e-07	up	Intron (ENSMUST00000098568.7/12167, intron 1 of 11)	3	141840367	142169213	328847	2	12167	ENSMUST00000098568.7	76217	ENSMUSG00000052430	Bmpr1b	bone morphogenetic protein receptor, type 1B	chr3:142088116:142092996
chr3	21903423	21910899	7477	*	1.74711	6.18988	77.2086	2.5e-10	2.36e-07	up	Distal Intergenic	3	22076652	22216594	139943	1	81004	ENSMUST00000193734.5	-165753	ENSMUSG00000027630	Tbl1xr1	transducin (beta)-like 1X-linked receptor 1	chr3:21903423:21910899
chr14	101775596	101788929	13334	*	1.37817	7.06789	76.6348	2.73e-10	2.36e-07	up	Intron (ENSMUST00000100337.9/380928, intron 1 of 30)	14	101828968	101880831	51864	1	380928	ENSMUST00000159769.7	-40039	ENSMUSG00000033060	Lmo7	LIM domain only 7	chr14:101775596:101788929
chr18	16744474	16752148	7675	*	1.88274	5.95394	76.2072	2.93e-10	2.36e-07	up	Intron (ENSMUST00000025166.13/12558, intron 2 of 15)	18	16771397	16808462	37066	2	12558	ENSMUST00000152779.1	56314	ENSMUSG00000024304	Cdh2	cadherin 2	chr18:16744474:16752148
chr5	86913997	86919542	5546	*	2.45241	5.05719	75.6402	3.2e-10	2.4e-07	up	3' UTR	5	86916638	86926530	9893	2	71773	ENSMUST00000031183.2	6988	ENSMUSG00000035836	Ugt2b1	UDP glucuronosyltransferase 2 family, polypeptide B1	chr5:86913997:86919542
chr18	16786985	16792697	5713	*	2.18778	5.57436	75.5477	3.25e-10	2.4e-07	up	Intron (ENSMUST00000025166.13/12558, intron 1 of 15)	18	16771397	16808462	37066	2	12558	ENSMUST00000152779.1	15765	ENSMUSG00000024304	Cdh2	cadherin 2	chr18:16786985:16792697
chr3	56437591	56443266	5676	*	1.94584	5.64343	74.4146	3.89e-10	2.56e-07	up	Distal Intergenic	3	55625195	56183701	558507	2	26422	ENSMUST00000029374.7	-253890	ENSMUSG00000027799	Nbea	neurobeachin	chr3:56437591:56443266
chr2	150641075	150657825	16751	*	1.31943	7.98021	73.2161	4.72e-10	2.92e-07	up	Exon (ENSMUST00000028944.3/68738, exon 3 of 14)	2	150628502	150638115	9614	2	68738	ENSMUST00000154328.7	-2960	ENSMUSG00000027452	Acss1	acyl-CoA synthetase short-chain family member 1	chr2:150641075:150657825
chr11	64023293	64048736	25444	*	1.19681	8.05817	72.8924	4.98e-10	2.96e-07	up	Exon (ENSMUST00000049091.8/70383, exon 4 of 7)	11	63962627	64079466	116840	2	70383	ENSMUST00000049091.8	30730	ENSMUSG00000042148	Cox10	heme A:farnesyltransferase cytochrome c oxidase assembly factor 10	chr11:64023293:64048736
chr1	104332526	104335208	2683	*	2.78067	4.80003	72.54	5.27e-10	3.05e-07	up	Distal Intergenic	1	104768529	104995481	226953	1	23836	ENSMUST00000062528.8	-433321	ENSMUSG00000050840	Cdh20	cadherin 20	chr1:104332526:104335208
chr11	37047294	37052516	5223	*	1.91214	5.72422	72.3573	5.43e-10	3.05e-07	up	Intron (ENSMUST00000102801.7/23964, intron 2 of 30)	11	36139480	36944166	804687	2	23964	ENSMUST00000146113.7	-103128	ENSMUSG00000049336	Tenm2	teneurin transmembrane protein 2	chr11:37047294:37052516
chr14	73628433	73636216	7784	*	1.65263	6.56786	72.2416	5.54e-10	3.05e-07	up	Distal Intergenic	14	73590508	73591033	526	1	20916	ENSMUST00000161082.1	37925	ENSMUSG00000022110	Sucla2	succinate-Coenzyme A ligase, ADP-forming, beta subunit	chr14:73628433:73636216
chr5	127989185	127992567	3383	*	2.38746	4.83053	72.1145	5.65e-10	3.05e-07	up	Intron (ENSMUST00000044441.7/243274, intron 3 of 8)	5	128268910	128275817	6908	2	243274	ENSMUST00000200316.1	283250	ENSMUSG00000034310	Tmem132d	transmembrane protein 132D	chr5:127989185:127992567
chr14	88446463	88451721	5259	*	2.71555	5.09513	71.162	6.61e-10	3.39e-07	up	Distal Intergenic	14	88466857	88471346	4490	2	219257	ENSMUST00000192557.1	19625	ENSMUSG00000050505	Pcdh20	protocadherin 20	chr14:88446463:88451721
chr6	141874374	141883497	9124	*	1.76302	5.84894	71.135	6.64e-10	3.39e-07	up	Exon (ENSMUST00000204491.1/ENSMUST00000204491.1, exon 3 of 3)	6	141834644	141856199	21556	2	28250	ENSMUST00000163678.1	-18175	ENSMUSG00000030237	Slco1a4	solute carrier organic anion transporter family, member 1a4	chr6:141874374:141883497
chr9	26496167	26503492	7326	*	1.67651	6.27924	70.7769	7.05e-10	3.54e-07	up	Distal Intergenic	9	26733728	26761350	27623	1	76898	ENSMUST00000160899.7	-230236	ENSMUSG00000045994	B3gat1	beta-1,3-glucuronyltransferase 1 (glucuronosyltransferase P)	chr9:26496167:26503492
chr12	90640087	90649483	9397	*	1.90535	6.8886	70.4203	7.48e-10	3.63e-07	up	Distal Intergenic	12	90724552	90738438	13887	2	13371	ENSMUST00000082432.4	88955	ENSMUSG00000007682	Dio2	deiodinase, iodothyronine, type II	chr12:90640087:90649483
chr1	69444889	69450453	5565	*	1.98922	5.99142	70.2954	7.64e-10	3.65e-07	up	Distal Intergenic	1	69538768	69684157	145390	2	22779	ENSMUST00000188110.6	233704	ENSMUSG00000025997	Ikzf2	IKAROS family zinc finger 2	chr1:69444889:69450453
chr18	8810496	8813959	3464	*	2.10329	5.62223	70.0019	8.02e-10	3.74e-07	up	Distal Intergenic	18	9212163	9218136	5974	1	14370	ENSMUST00000041080.6	-398204	ENSMUSG00000036904	Fzd8	frizzled class receptor 8	chr18:8810496:8813959
chr18	16735099	16743183	8085	*	1.48551	6.62058	69.6988	8.44e-10	3.85e-07	up	Intron (ENSMUST00000025166.13/12558, intron 2 of 15)	18	16589023	16670069	81047	2	12558	ENSMUST00000115850.1	-65030	ENSMUSG00000024304	Cdh2	cadherin 2	chr18:16735099:16743183
chr10	119828275	119838467	10193	*	1.53995	6.23422	69.4054	8.87e-10	3.98e-07	up	Intron (ENSMUST00000077871.13/74053, intron 1 of 21)	10	119819525	120087060	267536	1	74053	ENSMUST00000144959.7	8750	ENSMUSG00000034813	Grip1	glutamate receptor interacting protein 1	chr10:119828275:119838467
chr1	175254470	175262394	7925	*	1.72235	6.06862	68.5074	1.03e-09	4.48e-07	up	Intron (ENSMUST00000194555.5/24012, intron 3 of 17)	1	175059736	175086180	26445	2	24012	ENSMUST00000195477.5	-168290	ENSMUSG00000026527	Rgs7	regulator of G protein signaling 7	chr1:175254470:175262394
chr6	140893247	140900003	6757	*	1.62617	6.26312	68.0293	1.12e-09	4.67e-07	up	Distal Intergenic	6	140646817	140648390	1574	1	11569	ENSMUST00000160772.1	246430	ENSMUSG00000030232	Aebp2	AE binding protein 2	chr6:140893247:140900003
chr5	51523299	51543236	19938	*	1.21383	7.43067	67.286	1.27e-09	5.16e-07	up	Intron (ENSMUST00000132734.7/19017, intron 2 of 12)	5	51457653	51553871	96219	2	19017	ENSMUST00000031059.13	10635	ENSMUSG00000029167	Ppargc1a	peroxisome proliferative activated receptor, gamma, coactivator 1 alpha	chr5:51523299:51543236
chr10	73667175	73671442	4268	*	1.96737	5.39869	66.9486	1.35e-09	5.26e-07	up	Intron (ENSMUST00000123398.8/11994, intron 2 of 13)	10	73821867	74634765	812899	1	11994	ENSMUST00000064562.13	-150425	ENSMUSG00000052613	Pcdh15	protocadherin 15	chr10:73667175:73671442
chr4	11888616	11899097	10482	*	1.27835	7.02632	66.4617	1.47e-09	5.5e-07	up	Distal Intergenic	4	11959807	11965821	6015	2	381511	ENSMUST00000108301.7	66724	ENSMUSG00000049225	Pdp1	pyruvate dehydrogenase phosphatase catalytic subunit 1	chr4:11888616:11899097
chrX	6488366	6497297	8932	*	1.61613	6.36041	66.2971	1.51e-09	5.55e-07	up	Intron (ENSMUST00000103005.9/208431, intron 1 of 8)	20	6415742	6583540	167799	1	208431	ENSMUST00000143641.3	72624	ENSMUSG00000068270	Shroom4	shroom family member 4	chrX:6488366:6497297
chr3	121862083	121877619	15537	*	1.27112	7.86652	66.268	1.52e-09	5.55e-07	up	Exon (ENSMUST00000198469.1/ENSMUST00000198469.1, exon 1 of 1)	3	121758907	121815302	56396	2	19299	ENSMUST00000029770.7	-46781	ENSMUSG00000028127	Abcd3	ATP-binding cassette, sub-family D (ALD), member 3	chr3:121862083:121877619
chr6	141185484	141194112	8629	*	1.49563	6.69366	65.7848	1.65e-09	5.87e-07	up	Distal Intergenic	6	141249269	141507448	258180	1	54611	ENSMUST00000043259.9	-55157	ENSMUSG00000041741	Pde3a	phosphodiesterase 3A, cGMP inhibited	chr6:141185484:141194112
chr14	102003164	102006616	3453	*	2.32589	5.10867	65.7419	1.66e-09	5.87e-07	up	Distal Intergenic	14	101929261	101932866	3606	1	380928	ENSMUST00000160038.1	73903	ENSMUSG00000033060	Lmo7	LIM domain only 7	chr14:102003164:102006616
chr12	97156283	97159778	3496	*	2.44218	4.78723	65.7344	1.66e-09	5.87e-07	up	Distal Intergenic	12	98207453	98216528	9076	2	14420	ENSMUST00000222703.1	1056750	ENSMUSG00000021003	Galc	galactosylceramidase	chr12:97156283:97159778
chr8	5007176	5011496	4321	*	2.3772	5.03329	65.6203	1.7e-09	5.92e-07	up	Distal Intergenic	8	5083219	5105351	22133	2	20494	ENSMUST00000023835.2	93855	ENSMUSG00000023073	Slc10a2	solute carrier family 10, member 2	chr8:5007176:5011496
chr13	60107623	60114458	6836	*	1.48823	6.29246	65.1144	1.85e-09	6.33e-07	up	Exon (ENSMUST00000225266.1/328263, exon 2 of 3)	13	60175787	60176941	1155	2	14451	ENSMUST00000223933.1	62483	ENSMUSG00000052957	Gas1	growth arrest specific 1	chr13:60107623:60114458
chr5	127978896	127983924	5029	*	1.95791	5.61528	65.0996	1.86e-09	6.33e-07	up	Intron (ENSMUST00000044441.7/243274, intron 4 of 8)	5	128268910	128275817	6908	2	243274	ENSMUST00000200316.1	291893	ENSMUSG00000034310	Tmem132d	transmembrane protein 132D	chr5:127978896:127983924
chr4	85915046	85917611	2566	*	2.51242	4.59526	63.4737	2.48e-09	8.08e-07	up	Intron (ENSMUST00000213098.1/77739, intron 2 of 3)	4	86053915	86087961	34047	1	77739	ENSMUST00000130474.1	-136304	ENSMUSG00000066113	Adamtsl1	ADAMTS-like 1	chr4:85915046:85917611
chr1	16407361	16415853	8493	*	1.60237	6.23616	63.1039	2.65e-09	8.32e-07	up	Intron (ENSMUST00000162751.7/29819, intron 5 of 13)	1	16344198	16375395	31198	2	29819	ENSMUST00000115360.7	-31966	ENSMUSG00000025920	Stau2	staufen double-stranded RNA binding protein 2	chr1:16407361:16415853
chr13	73117499	73122299	4801	*	1.83496	5.51029	63.0807	2.66e-09	8.32e-07	up	Distal Intergenic	13	73260479	73269608	9130	1	50916	ENSMUST00000176684.7	-138180	ENSMUSG00000021604	Irx4	Iroquois homeobox 4	chr13:73117499:73122299
chr1	175436941	175444619	7679	*	1.97845	5.46162	62.8069	2.8e-09	8.58e-07	up	Intron (ENSMUST00000194555.5/24012, intron 2 of 17)	1	175059736	175491130	431395	2	24012	ENSMUST00000027812.10	46511	ENSMUSG00000026527	Rgs7	regulator of G protein signaling 7	chr1:175436941:175444619
chr12	90589786	90593879	4094	*	1.89535	5.66874	62.5305	2.94e-09	8.64e-07	up	Distal Intergenic	12	90724552	90738438	13887	2	13371	ENSMUST00000082432.4	144559	ENSMUSG00000007682	Dio2	deiodinase, iodothyronine, type II	chr12:90589786:90593879
chr10	43370951	43376689	5739	*	1.82356	5.50777	62.5219	2.94e-09	8.64e-07	up	Exon (ENSMUST00000160823.7/71365, exon 4 of 8)	10	43393921	43440248	46328	1	71365	ENSMUST00000162008.1	-17232	ENSMUSG00000038240	Pdss2	prenyl (solanesyl) diphosphate synthase, subunit 2	chr10:43370951:43376689
chr9	73267757	73278179	10423	*	1.3519	6.79912	62.143	3.15e-09	9.16e-07	up	Exon (ENSMUST00000183507.1/ENSMUST00000183507.1, exon 4 of 4)	9	73114596	73122382	7787	1	225215	ENSMUST00000165177.1	153161	ENSMUSG00000032215	Rsl24d1	ribosomal L24 domain containing 1	chr9:73267757:73278179
chr16	26356963	26360828	3866	*	1.76749	5.87519	61.3358	3.65e-09	1.03e-06	up	3' UTR	16	26356642	26371841	15200	2	12737	ENSMUST00000023154.2	11013	ENSMUSG00000022512	Cldn1	claudin 1	chr16:26356963:26360828
chr15	69087629	69094714	7086	*	1.36303	6.66641	60.9137	3.94e-09	1.06e-06	up	3' UTR	15	68930068	69024765	94698	1	13992	ENSMUST00000230073.1	157561	ENSMUSG00000022332	Khdrbs3	KH domain containing, RNA binding, signal transduction associated 3	chr15:69087629:69094714
chr1	175350074	175369716	19643	*	1.22531	7.52683	60.6193	4.16e-09	1.1e-06	up	Intron (ENSMUST00000194555.5/24012, intron 2 of 17)	1	175059736	175491130	431395	2	24012	ENSMUST00000027812.10	121414	ENSMUSG00000026527	Rgs7	regulator of G protein signaling 7	chr1:175350074:175369716
chr2	79565624	79570615	4992	*	1.64411	5.856	60.4609	4.29e-09	1.1e-06	up	Distal Intergenic	2	79635352	79672966	37615	1	70599	ENSMUST00000111785.8	-64737	ENSMUSG00000027007	Itprid2	ITPR interacting domain containing 2	chr2:79565624:79570615
chr15	42691267	42696087	4821	*	1.7355	5.76441	60.4146	4.32e-09	1.1e-06	up	Intron (ENSMUST00000180585.2/ENSMUST00000180585.2, intron 1 of 1)	15	42424723	42676977	252255	2	11600	ENSMUST00000022921.6	-14290	ENSMUSG00000022309	Angpt1	angiopoietin 1	chr15:42691267:42696087
chr17	80321309	80325819	4511	*	1.76958	5.74832	60.262	4.45e-09	1.11e-06	up	Intron (ENSMUST00000068175.5/381112, intron 1 of 17)	17	80307425	80349487	42063	1	381112	ENSMUST00000224391.1	13884	ENSMUSG00000054901	Arhgef33	Rho guanine nucleotide exchange factor (GEF) 33	chr17:80321309:80325819
chr5	70897582	70900517	2936	*	2.52475	4.63992	60.1349	4.55e-09	1.11e-06	up	Distal Intergenic	5	70751047	70842617	91571	2	14405	ENSMUST00000031119.5	-54965	ENSMUSG00000001260	Gabrg1	gamma-aminobutyric acid (GABA) A receptor, subunit gamma 1	chr5:70897582:70900517
chr9	28799399	28803152	3754	*	1.79314	5.53182	59.747	4.89e-09	1.16e-06	up	Intron (ENSMUST00000115243.8/330908, intron 3 of 7)	9	28661629	28675240	13612	1	330908	ENSMUST00000126845.1	137770	ENSMUSG00000062257	Opcml	opioid binding protein/cell adhesion molecule-like	chr9:28799399:28803152
chr6	7907074	7910527	3454	*	1.95996	5.20783	59.0453	5.58e-09	1.25e-06	up	Distal Intergenic	6	7844842	7875687	30846	1	94192	ENSMUST00000040159.5	62232	ENSMUSG00000042460	C1galt1	core 1 synthase, glycoprotein-N-acetylgalactosamine 3-beta-galactosyltransferase, 1	chr6:7907074:7910527
chr13	109982661	109989738	7078	*	1.40181	6.52764	58.575	6.09e-09	1.32e-06	up	Distal Intergenic	13	109935312	109948348	13037	1	238871	ENSMUST00000155459.1	47349	ENSMUSG00000021699	Pde4d	phosphodiesterase 4D, cAMP specific	chr13:109982661:109989738
chr18	26639452	26643321	3870	*	2.05746	5.29163	58.4421	6.25e-09	1.34e-06	up	Distal Intergenic	18	25479115	25754157	275043	2	108013	ENSMUST00000225477.1	-885295	ENSMUSG00000024268	Celf4	CUGBP, Elav-like family member 4	chr18:26639452:26643321
chr7	64575582	64585186	9605	*	1.34846	6.50657	58.2938	6.43e-09	1.36e-06	up	Intron (ENSMUST00000032732.14/11784, intron 2 of 14)	7	64635031	64753858	118828	1	11784	ENSMUST00000206246.1	-49845	ENSMUSG00000030519	Apba2	amyloid beta (A4) precursor protein-binding, family A, member 2	chr7:64575582:64585186
chr12	36990009	36993382	3374	*	2.09958	5.05655	58.2486	6.48e-09	1.36e-06	up	Distal Intergenic	12	37108540	37179534	70995	1	17286	ENSMUST00000041183.6	-115158	ENSMUSG00000036144	Meox2	mesenchyme homeobox 2	chr12:36990009:36993382
chr8	38810676	38814223	3548	*	2.10617	5.13783	58.23	6.5e-09	1.36e-06	up	Distal Intergenic	8	37522554	38661508	1138955	2	244431	ENSMUST00000118896.1	-149168	ENSMUSG00000039539	Sgcz	sarcoglycan zeta	chr8:38810676:38814223
chr13	73069062	73079473	10412	*	1.41976	6.41203	57.9159	6.9e-09	1.43e-06	up	Distal Intergenic	13	73260479	73269608	9130	1	50916	ENSMUST00000176684.7	-181006	ENSMUSG00000021604	Irx4	Iroquois homeobox 4	chr13:73069062:73079473
chr3	14691716	14696586	4871	*	1.60959	5.71385	57.895	6.93e-09	1.43e-06	up	Distal Intergenic	3	14641727	14663002	21276	1	71934	ENSMUST00000029071.8	49989	ENSMUSG00000027555	Car13	carbonic anhydrase 13	chr3:14691716:14696586
chr1	175454045	175463361	9317	*	1.55747	5.98967	57.8231	7.03e-09	1.44e-06	up	Intron (ENSMUST00000194555.5/24012, intron 2 of 17)	1	175059736	175491130	431395	2	24012	ENSMUST00000027812.10	27769	ENSMUSG00000026527	Rgs7	regulator of G protein signaling 7	chr1:175454045:175463361
chr18	52505219	52511737	6519	*	1.36271	6.50068	57.3601	7.67e-09	1.55e-06	up	Distal Intergenic	18	52487450	52488656	1207	1	67222	ENSMUST00000237434.1	17769	ENSMUSG00000024528	Srfbp1	serum response factor binding protein 1	chr18:52505219:52511737
chr7	56529736	56536349	6614	*	1.55215	5.74638	57.2194	7.88e-09	1.58e-06	up	3' UTR	7	56306238	56323632	17395	1	18431	ENSMUST00000154559.1	223498	ENSMUSG00000030450	Oca2	oculocutaneous albinism II	chr7:56529736:56536349
chr16	78310597	78320532	9936	*	1.5971	6.31335	56.891	8.4e-09	1.63e-06	up	Intron (ENSMUST00000232148.1/13052, intron 2 of 3)	16	78325207	78333717	8511	1	13052	ENSMUST00000232189.1	-4675	ENSMUSG00000022865	Cxadr	coxsackie virus and adenovirus receptor	chr16:78310597:78320532
chr2	142871072	142886821	15750	*	1.07176	7.89962	56.69	8.73e-09	1.65e-06	up	Intron (ENSMUST00000230763.1/16558, intron 1 of 26)	2	142698929	142901444	202516	2	16558	ENSMUST00000211861.1	14623	ENSMUSG00000038844	Kif16b	kinesin family member 16B	chr2:142871072:142886821
chr6	73230961	73237066	6106	*	1.54211	6.32827	56.6875	8.73e-09	1.65e-06	up	Distal Intergenic	6	73017609	73221651	204043	2	330355	ENSMUST00000114040.7	-9310	ENSMUSG00000052861	Dnah6	dynein, axonemal, heavy chain 6	chr6:73230961:73237066
chr2	134593258	134602036	8779	*	1.51817	6.15198	56.5749	8.92e-09	1.67e-06	up	3' UTR	2	134497361	134554368	57008	2	15112	ENSMUST00000028704.2	-38890	ENSMUSG00000027261	Hao1	hydroxyacid oxidase 1, liver	chr2:134593258:134602036
chr5	96478770	96482898	4129	*	2.23492	4.71951	56.5139	9.03e-09	1.68e-06	up	Intron (ENSMUST00000036019.4/231470, intron 2 of 73)	5	96374435	96387634	13200	1	231470	ENSMUST00000196751.1	104335	ENSMUSG00000034687	Fras1	Fraser extracellular matrix complex subunit 1	chr5:96478770:96482898
chr14	73532366	73539914	7549	*	1.24436	6.79018	56.161	9.66e-09	1.77e-06	up	Intron (ENSMUST00000162691.1/20916, intron 3 of 3)	14	73525319	73560543	35225	1	20916	ENSMUST00000162691.1	7047	ENSMUSG00000022110	Sucla2	succinate-Coenzyme A ligase, ADP-forming, beta subunit	chr14:73532366:73539914
chr18	20607995	20613646	5652	*	1.50736	6.13211	56.0023	9.97e-09	1.8e-06	up	Intron (ENSMUST00000130296.1/102633478, intron 1 of 2)	18	20558246	20582916	24671	1	13511	ENSMUST00000121837.1	49749	ENSMUSG00000044393	Dsg2	desmoglein 2	chr18:20607995:20613646
chr8	24487234	24494400	7167	*	1.52184	6.36031	55.8693	1.02e-08	1.83e-06	up	Distal Intergenic	8	24533456	24540796	7341	2	209176	ENSMUST00000138335.1	46396	ENSMUSG00000031549	Ido2	indoleamine 2,3-dioxygenase 2	chr8:24487234:24494400
chr5	40531204	40537830	6627	*	1.60143	6.12134	55.7704	1.04e-08	1.83e-06	up	Distal Intergenic	5	39613935	39755475	141541	2	15476	ENSMUST00000117944.1	-775729	ENSMUSG00000051022	Hs3st1	heparan sulfate (glucosamine) 3-O-sulfotransferase 1	chr5:40531204:40537830
chr6	108870303	108878385	8083	*	1.4139	6.62208	55.6138	1.07e-08	1.87e-06	up	Distal Intergenic	6	108852391	108855525	3135	1	192193	ENSMUST00000203302.1	17912	ENSMUSG00000030104	Edem1	ER degradation enhancer, mannosidase alpha-like 1	chr6:108870303:108878385
chr1	143895385	143906542	11158	*	1.21354	6.90992	55.5361	1.09e-08	1.88e-06	up	Distal Intergenic	1	144001883	144004032	2150	2	19735	ENSMUST00000153527.2	97490	ENSMUSG00000026360	Rgs2	regulator of G-protein signaling 2	chr1:143895385:143906542
chr8	86345523	86350238	4716	*	1.77954	5.66785	55.4446	1.11e-08	1.9e-06	up	Distal Intergenic	8	86504583	86534747	30165	2	244562	ENSMUST00000156066.7	184509	ENSMUSG00000036872	Abcc12	ATP-binding cassette, sub-family C (CFTR/MRP), member 12	chr8:86345523:86350238
chr2	65047589	65057923	10335	*	1.34899	6.7052	55.0047	1.21e-08	2.05e-06	up	Distal Intergenic	2	64912476	65022782	110307	2	50915	ENSMUST00000028252.13	-24807	ENSMUSG00000026888	Grb14	growth factor receptor bound protein 14	chr2:65047589:65057923
chr18	85464111	85470380	6270	*	1.51824	6.36016	54.9674	1.22e-08	2.05e-06	up	Distal Intergenic	18	84965510	84981472	15963	1	50764	ENSMUST00000225015.1	498601	ENSMUSG00000034391	Fbxo15	F-box protein 15	chr18:85464111:85470380
chr10	21044896	21047603	2708	*	2.15663	5.1797	54.4189	1.36e-08	2.22e-06	up	Intron (ENSMUST00000105525.11/52906, intron 19 of 23)	10	21040820	21080428	39609	1	52906	ENSMUST00000163505.2	4076	ENSMUSG00000019986	Ahi1	Abelson helper integration site 1	chr10:21044896:21047603
chr15	62345358	62352011	6654	*	1.46273	6.12068	54.0931	1.45e-08	2.36e-06	up	Intron (ENSMUST00000181416.8/19296, intron 6 of 9)	15	62222603	62242505	19903	1	19296	ENSMUST00000182141.1	122755	ENSMUSG00000097039	Pvt1	Pvt1 oncogene	chr15:62345358:62352011
chr3	75938795	75945982	7188	*	1.35565	6.48026	54.0439	1.46e-08	2.37e-06	up	Intron (ENSMUST00000038563.13/73124, intron 1 of 14)	3	75909856	75956650	46795	2	73124	ENSMUST00000125405.1	10668	ENSMUSG00000034109	Golim4	golgi integral membrane protein 4	chr3:75938795:75945982
chr16	38004089	38019491	15403	*	1.12117	7.32263	53.7414	1.55e-08	2.46e-06	up	3' UTR	16	38089001	38246084	157084	1	56637	ENSMUST00000023507.12	-69510	ENSMUSG00000022812	Gsk3b	glycogen synthase kinase 3 beta	chr16:38004089:38019491
chr12	41558249	41564884	6636	*	1.49264	6.09256	53.5445	1.62e-08	2.48e-06	up	Intron (ENSMUST00000132121.7/93757, intron 4 of 6)	12	41451668	41486431	34764	2	16981	ENSMUST00000043884.5	-71818	ENSMUSG00000036295	Lrrn3	leucine rich repeat protein 3, neuronal	chr12:41558249:41564884
chr5	16315013	16318770	3758	*	2.37229	4.97477	53.3284	1.69e-08	2.56e-06	up	Exon (ENSMUST00000167946.8/12293, exon 16 of 39)	5	16325985	16329883	3899	1	12293	ENSMUST00000200158.1	-7215	ENSMUSG00000040118	Cacna2d1	calcium channel, voltage-dependent, alpha2/delta subunit 1	chr5:16315013:16318770
chr7	49501375	49509834	8460	*	1.41189	6.18256	53.235	1.72e-08	2.59e-06	up	Intron (ENSMUST00000183659.7/78286, intron 12 of 39)	7	49548192	49556996	8805	1	78286	ENSMUST00000184109.1	-38358	ENSMUSG00000052512	Nav2	neuron navigator 2	chr7:49501375:49509834
chr2	132891348	132907409	16062	*	1.08628	8.21201	52.6202	1.94e-08	2.8e-06	up	3' UTR	2	132868305	132880891	12587	2	320974	ENSMUST00000049787.2	-10457	ENSMUSG00000043110	Lrrn4	leucine rich repeat neuronal 4	chr2:132891348:132907409
chr1	143552835	143560642	7808	*	1.4206	6.40897	52.43	2.02e-08	2.89e-06	up	Distal Intergenic	1	143606161	143640581	34421	2	214498	ENSMUST00000162638.1	79939	ENSMUSG00000026361	Cdc73	cell division cycle 73, Paf1/RNA polymerase II complex component	chr1:143552835:143560642
chr3	122150188	122154717	4530	*	1.62503	5.83945	52.2144	2.11e-08	2.96e-06	up	Exon (ENSMUST00000198223.1/ENSMUST00000198223.1, exon 1 of 1)	3	122162317	122164319	2003	1	11304	ENSMUST00000144949.1	-7600	ENSMUSG00000028125	Abca4	ATP-binding cassette, sub-family A (ABC1), member 4	chr3:122150188:122154717
chr16	31691175	31698087	6913	*	1.5156	6.32492	51.9153	2.24e-08	3.11e-06	up	Intron (ENSMUST00000115205.8/13383, intron 4 of 25)	16	31684266	31773787	89522	1	13383	ENSMUST00000155958.1	6909	ENSMUSG00000022770	Dlg1	discs large MAGUK scaffold protein 1	chr16:31691175:31698087
chr13	45475159	45488588	13430	*	1.18474	7.06451	51.8317	2.28e-08	3.12e-06	up	Exon (ENSMUST00000158586.1/ENSMUST00000158586.1, exon 1 of 1)	13	45507444	45546382	38939	1	66355	ENSMUST00000000260.12	-18856	ENSMUSG00000000253	Gmpr	guanosine monophosphate reductase	chr13:45475159:45488588
chr2	123130306	123136999	6694	*	1.52271	6.35858	50.8654	2.78e-08	3.58e-06	up	Distal Intergenic	2	122799762	122809559	9798	1	59010	ENSMUST00000176343.1	330544	ENSMUSG00000005803	Sqor	sulfide quinone oxidoreductase	chr2:123130306:123136999
chr1	187793440	187798833	5394	*	1.55654	5.59658	50.4935	3e-08	3.72e-06	up	Exon (ENSMUST00000152927.1/26381, exon 2 of 2)	1	187609696	187793742	184047	1	26381	ENSMUST00000152927.1	183744	ENSMUSG00000026610	Esrrg	estrogen-related receptor gamma	chr1:187793440:187798833
chrX	74685891	74690065	4175	*	2.14932	4.75323	50.4793	3.01e-08	3.72e-06	up	Distal Intergenic	20	74639119	74645635	6517	2	434797	ENSMUST00000114119.1	-40256	ENSMUSG00000079534	Pwwp4c	PWWP domain containing 4C	chrX:74685891:74690065
chr1	143835337	143840205	4869	*	1.75331	5.34138	50.3498	3.09e-08	3.79e-06	up	Distal Intergenic	1	143794717	143806941	12225	1	56207	ENSMUST00000185539.1	40620	ENSMUSG00000018189	Uchl5	ubiquitin carboxyl-terminal esterase L5	chr1:143835337:143840205
chr6	111542574	111547284	4711	*	1.89188	5.1185	50.2231	3.18e-08	3.86e-06	up	Intron (ENSMUST00000071076.12/108073, intron 10 of 10)	6	111495744	111502284	6541	1	108073	ENSMUST00000174310.1	46830	ENSMUSG00000056755	Grm7	glutamate receptor, metabotropic 7	chr6:111542574:111547284
chr10	31132140	31135794	3655	*	1.93526	5.02825	50.0597	3.28e-08	3.93e-06	up	Distal Intergenic	10	31313383	31328204	14822	1	69692	ENSMUST00000000304.13	-177589	ENSMUSG00000000295	Hddc2	HD domain containing 2	chr10:31132140:31135794
chr17	62616524	62629494	12971	*	1.35673	7.08088	50.0058	3.32e-08	3.94e-06	up	Intron (ENSMUST00000076840.11/13640, intron 2 of 4)	17	62607319	62881144	273826	2	13640	ENSMUST00000078839.4	251650	ENSMUSG00000048915	Efna5	ephrin A5	chr17:62616524:62629494
chrX	49111394	49116907	5514	*	1.7726	5.47648	49.7169	3.53e-08	4.12e-06	up	Intron (ENSMUST00000114914.7/209224, intron 3 of 15)	20	49009707	49080752	71046	2	209224	ENSMUST00000167659.7	-30642	ENSMUSG00000031109	Enox2	ecto-NOX disulfide-thiol exchanger 2	chrX:49111394:49116907
chr14	102036589	102039549	2961	*	2.43865	5.04391	49.6399	3.59e-08	4.15e-06	up	Distal Intergenic	14	101929261	101932866	3606	1	380928	ENSMUST00000160038.1	107328	ENSMUSG00000033060	Lmo7	LIM domain only 7	chr14:102036589:102039549
chr9	14722641	14730253	7613	*	1.26182	6.58707	49.6364	3.59e-08	4.15e-06	up	Exon (ENSMUST00000115644.8/330890, exon 5 of 20)	9	14701779	14718473	16695	2	330890	ENSMUST00000115643.7	-4168	ENSMUSG00000036912	Piwil4	piwi-like RNA-mediated gene silencing 4	chr9:14722641:14730253
chr12	16775168	16782925	7758	*	1.24872	6.25394	49.5237	3.67e-08	4.21e-06	up	Intron (ENSMUST00000162112.7/268527, intron 1 of 34)	12	16670615	16800684	130070	2	268527	ENSMUST00000162112.7	17759	ENSMUSG00000036523	Greb1	gene regulated by estrogen in breast cancer protein	chr12:16775168:16782925
chr6	111446874	111451074	4201	*	1.70362	5.95661	49.5045	3.69e-08	4.21e-06	up	Intron (ENSMUST00000174018.7/108073, intron 9 of 9)	6	111495715	111499933	4219	1	108073	ENSMUST00000173001.2	-44641	ENSMUSG00000056755	Grm7	glutamate receptor, metabotropic 7	chr6:111446874:111451074
chr9	73302817	73308276	5460	*	1.74022	5.47882	49.4946	3.7e-08	4.21e-06	up	Distal Intergenic	9	73114596	73122382	7787	1	225215	ENSMUST00000165177.1	188221	ENSMUSG00000032215	Rsl24d1	ribosomal L24 domain containing 1	chr9:73302817:73308276
chr4	102537667	102546522	8856	*	1.24862	6.67866	49.3504	3.81e-08	4.33e-06	up	3' UTR	4	102570095	102605847	35753	1	18578	ENSMUST00000097950.8	-23573	ENSMUSG00000028525	Pde4b	phosphodiesterase 4B, cAMP specific	chr4:102537667:102546522
chr19	20652484	20655669	3186	*	1.71477	5.32481	49.323	3.83e-08	4.33e-06	up	Distal Intergenic	19	20601961	20643462	41502	1	11668	ENSMUST00000087638.3	50523	ENSMUSG00000053279	Aldh1a1	aldehyde dehydrogenase family 1, subfamily A1	chr19:20652484:20655669
chr1	73537883	73543072	5190	*	1.45857	5.81807	49.1886	3.94e-08	4.42e-06	up	Distal Intergenic	1	73395334	73407569	12236	2	723792	ENSMUST00000190487.1	-130314	NA	Pinc	pregnancy induced noncoding RNA	chr1:73537883:73543072
chr12	58543854	58551929	8076	*	1.42007	6.42283	49.1214	4e-08	4.45e-06	up	Distal Intergenic	12	58264720	58269290	4571	2	66864	ENSMUST00000062254.3	-274564	ENSMUSG00000045930	Clec14a	C-type lectin domain family 14, member a	chr12:58543854:58551929
chr18	74762455	74769631	7177	*	1.34099	6.21366	49.0859	4.03e-08	4.45e-06	up	Exon (ENSMUST00000074157.12/17919, exon 38 of 39)	18	74778391	74778469	79	2	100217466	ENSMUST00000158064.1	8838	NA	Scarna17	small Cajal body-specific RNA 17	chr18:74762455:74769631
chr1	69468350	69472244	3895	*	2.05212	4.92473	48.6779	4.39e-08	4.76e-06	up	Distal Intergenic	1	69538768	69684157	145390	2	22779	ENSMUST00000188110.6	211913	ENSMUSG00000025997	Ikzf2	IKAROS family zinc finger 2	chr1:69468350:69472244
chr2	174598181	174614101	15921	*	1.04331	7.60628	48.3161	4.74e-08	5.05e-06	up	Distal Intergenic	2	174643534	174710832	67299	1	100043757	ENSMUST00000059452.5	-29433	ENSMUSG00000050600	Zfp831	zinc finger protein 831	chr2:174598181:174614101
chr14	120101503	120105083	3581	*	1.88852	5.1226	48.3025	4.75e-08	5.05e-06	up	Intron (ENSMUST00000226227.1/ENSMUST00000226227.1, intron 7 of 8)	14	120019585	120042435	22851	2	239283	ENSMUST00000058213.5	-59068	ENSMUSG00000044819	Oxgr1	oxoglutarate (alpha-ketoglutarate) receptor 1	chr14:120101503:120105083
chr6	67297538	67305028	7491	*	1.31523	6.34582	48.1851	4.87e-08	5.14e-06	up	3' UTR	6	67271879	67281820	9942	1	66870	ENSMUST00000204206.1	25659	ENSMUSG00000036371	Serbp1	serpine1 mRNA binding protein 1	chr6:67297538:67305028
chr1	175330056	175339336	9281	*	1.51412	5.81794	48.103	4.96e-08	5.2e-06	up	Intron (ENSMUST00000194555.5/24012, intron 2 of 17)	1	175059736	175491130	431395	2	24012	ENSMUST00000027812.10	151794	ENSMUSG00000026527	Rgs7	regulator of G protein signaling 7	chr1:175330056:175339336
chr1	69632216	69635694	3479	*	2.08738	5.15022	48.0959	4.97e-08	5.2e-06	up	Intron (ENSMUST00000027146.8/22779, intron 3 of 7)	1	69538768	69684157	145390	2	22779	ENSMUST00000188110.6	48463	ENSMUSG00000025997	Ikzf2	IKAROS family zinc finger 2	chr1:69632216:69635694
chr18	72336338	72339261	2924	*	2.228	4.73718	47.8944	5.18e-08	5.33e-06	up	Intron (ENSMUST00000114943.10/13176, intron 1 of 28)	18	71258990	72351017	1092028	2	13176	ENSMUST00000073379.5	11756	ENSMUSG00000060534	Dcc	deleted in colorectal carcinoma	chr18:72336338:72339261
chr18	15523960	15527693	3734	*	1.99314	5.08933	47.8735	5.21e-08	5.33e-06	up	Intron (ENSMUST00000053017.12/71367, intron 2 of 3)	18	15393391	15410982	17592	2	11829	ENSMUST00000234473.1	-112978	ENSMUSG00000024411	Aqp4	aquaporin 4	chr18:15523960:15527693
chr3	84240315	84249881	9567	*	1.20299	6.67251	47.8364	5.25e-08	5.33e-06	up	Intron (ENSMUST00000107692.7/80890, intron 1 of 11)	3	84193359	84259369	66011	2	80890	ENSMUST00000147901.7	9488	ENSMUSG00000027993	Trim2	tripartite motif-containing 2	chr3:84240315:84249881
chr15	37163407	37168814	5408	*	1.37799	6.07192	47.4034	5.76e-08	5.68e-06	up	Distal Intergenic	15	37233036	37333647	100612	1	252973	ENSMUST00000161405.7	-64222	ENSMUSG00000022286	Grhl2	grainyhead like transcription factor 2	chr15:37163407:37168814
chr9	28729859	28735541	5683	*	1.45616	5.92999	47.3979	5.77e-08	5.68e-06	up	Intron (ENSMUST00000115243.8/330908, intron 3 of 7)	9	28661629	28675240	13612	1	330908	ENSMUST00000126845.1	68230	ENSMUSG00000062257	Opcml	opioid binding protein/cell adhesion molecule-like	chr9:28729859:28735541
chr8	16975306	16978730	3425	*	1.9268	4.87438	46.9769	6.31e-08	6.07e-06	up	Intron (ENSMUST00000082104.6/94109, intron 3 of 69)	8	15892537	17535281	1642745	2	94109	ENSMUST00000082104.6	556551	ENSMUSG00000060924	Csmd1	CUB and Sushi multiple domains 1	chr8:16975306:16978730
chr5	81847686	81854682	6997	*	1.83407	5.95822	46.9519	6.35e-08	6.07e-06	up	Distal Intergenic	5	81771658	81825133	53476	1	319387	ENSMUST00000148830.1	76028	ENSMUSG00000037605	Adgrl3	adhesion G protein-coupled receptor L3	chr5:81847686:81854682
chr6	147884691	147886848	2158	*	2.1702	4.77606	46.5985	6.85e-08	6.39e-06	up	Distal Intergenic	6	148047259	148176849	129591	1	330450	ENSMUST00000032443.13	-160411	ENSMUSG00000030303	Far2	fatty acyl CoA reductase 2	chr6:147884691:147886848
chr18	85471644	85475480	3837	*	1.6665	5.61357	46.5882	6.87e-08	6.39e-06	up	Distal Intergenic	18	84965510	84981472	15963	1	50764	ENSMUST00000225015.1	506134	ENSMUSG00000034391	Fbxo15	F-box protein 15	chr18:85471644:85475480
chr2	136614721	136619692	4972	*	1.39737	5.86353	46.0581	7.71e-08	6.97e-06	up	Distal Intergenic	2	136552934	136555888	2955	1	319196	ENSMUST00000138967.1	61787	ENSMUSG00000074771	Ankef1	ankyrin repeat and EF-hand domain containing 1	chr2:136614721:136619692
chr3	121848933	121855277	6345	*	1.12466	6.69188	46.0535	7.71e-08	6.97e-06	up	Distal Intergenic	3	121758907	121815302	56396	2	19299	ENSMUST00000029770.7	-33631	ENSMUSG00000028127	Abcd3	ATP-binding cassette, sub-family D (ALD), member 3	chr3:121848933:121855277
chrX	74793644	74797112	3469	*	2.34503	4.4761	45.9967	7.81e-08	7.04e-06	up	Distal Intergenic	20	74837196	74843355	6160	1	546325	ENSMUST00000114116.1	-40084	ENSMUSG00000079531	Pwwp4d	PWWP domain containing 4D	chrX:74793644:74797112
chr6	73297081	73302596	5516	*	1.58853	5.56702	45.9224	7.94e-08	7.06e-06	up	Distal Intergenic	6	73260360	73264269	3910	1	56451	ENSMUST00000173409.1	36721	ENSMUSG00000052738	Suclg1	succinate-CoA ligase, GDP-forming, alpha subunit	chr6:73297081:73302596
chr9	34519958	34526977	7020	*	1.33137	5.96902	45.9005	7.98e-08	7.06e-06	up	Exon (ENSMUST00000194358.1/ENSMUST00000194358.1, exon 1 of 1)	9	34488936	35036310	547375	1	67703	ENSMUST00000187182.6	31022	ENSMUSG00000032036	Kirrel3	kirre like nephrin family adhesion molecule 3	chr9:34519958:34526977
chr18	84455013	84459031	4019	*	1.91791	4.82834	45.8617	8.05e-08	7.1e-06	up	Intron (ENSMUST00000125450.8/240476, intron 2 of 2)	18	84279820	84412420	132601	2	240476	ENSMUST00000143597.1	-42593	ENSMUSG00000048410	Zfp407	zinc finger protein 407	chr18:84455013:84459031
chr7	90838254	90840274	2021	*	2.96217	3.94494	45.8284	8.1e-08	7.13e-06	up	Intron (ENSMUST00000231777.2/23859, intron 4 of 27)	7	91090706	92449247	1358542	1	23859	ENSMUST00000107196.9	-250432	ENSMUSG00000052572	Dlg2	discs large MAGUK scaffold protein 2	chr7:90838254:90840274
chr15	42716814	42721046	4233	*	2.10735	4.91297	45.7611	8.22e-08	7.19e-06	up	Distal Intergenic	15	42424723	42676977	252255	2	11600	ENSMUST00000022921.6	-39837	ENSMUSG00000022309	Angpt1	angiopoietin 1	chr15:42716814:42721046
chr18	61419158	61427938	8781	*	1.14718	6.44971	45.1841	9.34e-08	7.99e-06	up	Distal Intergenic	18	61298136	61400431	102296	2	170826	ENSMUST00000075299.12	-18727	ENSMUSG00000033871	Ppargc1b	peroxisome proliferative activated receptor, gamma, coactivator 1 beta	chr18:61419158:61427938
chr7	67766956	67778121	11166	*	1.12275	7.04504	45.1746	9.36e-08	7.99e-06	up	Distal Intergenic	7	67730168	67759742	29575	2	233335	ENSMUST00000051389.9	-7214	ENSMUSG00000030554	Synm	synemin, intermediate filament protein	chr7:67766956:67778121
chr2	79626586	79631997	5412	*	1.4934	6.11155	45.1646	9.38e-08	7.99e-06	up	Distal Intergenic	2	79635352	79672966	37615	1	70599	ENSMUST00000111785.8	-3355	ENSMUSG00000027007	Itprid2	ITPR interacting domain containing 2	chr2:79626586:79631997
chr5	81073115	81078315	5201	*	1.56287	5.50044	44.907	9.93e-08	8.34e-06	up	Intron (ENSMUST00000147226.7/319387, intron 2 of 5)	5	81021810	81561051	539242	1	319387	ENSMUST00000127046.1	51305	ENSMUSG00000037605	Adgrl3	adhesion G protein-coupled receptor L3	chr5:81073115:81078315
chr7	62362992	62366122	3131	*	2.13631	4.66128	44.8271	1.01e-07	8.42e-06	up	Intron (ENSMUST00000207232.1/ENSMUST00000207232.1, intron 1 of 2)	7	62377010	62381640	4631	1	27385	ENSMUST00000080403.6	-10888	ENSMUSG00000056972	Magel2	MAGE family member L2	chr7:62362992:62366122
chr18	8820363	8824929	4567	*	1.73167	5.1875	44.7583	1.03e-07	8.52e-06	up	Distal Intergenic	18	9212163	9218136	5974	1	14370	ENSMUST00000041080.6	-387234	ENSMUSG00000036904	Fzd8	frizzled class receptor 8	chr18:8820363:8824929
chr17	62573371	62576888	3518	*	1.71548	5.23754	44.5552	1.07e-07	8.79e-06	up	Distal Intergenic	17	62607319	62881144	273826	2	13640	ENSMUST00000078839.4	304256	ENSMUSG00000048915	Efna5	ephrin A5	chr17:62573371:62576888
chr13	88994160	88997165	3006	*	1.83046	4.89577	44.3324	1.13e-07	9.06e-06	up	Intron (ENSMUST00000118731.7/13612, intron 3 of 9)	13	88821642	89323223	501582	1	13612	ENSMUST00000043111.6	172518	ENSMUSG00000034488	Edil3	EGF-like repeats and discoidin I-like domains 3	chr13:88994160:88997165
chr1	43256019	43261816	5798	*	1.33953	6.13902	44.0853	1.19e-07	9.43e-06	up	Exon (ENSMUST00000189899.1/ENSMUST00000189899.1, exon 4 of 6)	1	43123290	43196984	73695	2	14200	ENSMUST00000185893.1	-59035	ENSMUSG00000008136	Fhl2	four and a half LIM domains 2	chr1:43256019:43261816
chr2	42843911	42846314	2404	*	2.68323	3.92196	43.9205	1.24e-07	9.67e-06	up	Distal Intergenic	2	40595248	42653624	2058377	2	94217	ENSMUST00000052550.12	-190287	ENSMUSG00000049252	Lrp1b	low density lipoprotein-related protein 1B	chr2:42843911:42846314
chr2	18261368	18267763	6396	*	1.35979	6.01476	43.8947	1.24e-07	9.67e-06	up	Intron (ENSMUST00000091418.11/13418, intron 8 of 12)	2	18219531	18307016	87486	2	13418	ENSMUST00000164835.1	39253	ENSMUSG00000026740	Dnajc1	DnaJ heat shock protein family (Hsp40) member C1	chr2:18261368:18267763
chr2	79347400	79350267	2868	*	1.92914	4.63238	43.7962	1.27e-07	9.75e-06	up	Exon (ENSMUST00000158290.1/ENSMUST00000158290.1, exon 1 of 1)	2	79330543	79338603	8061	2	228094	ENSMUST00000156731.7	-8797	ENSMUSG00000075256	Cerkl	ceramide kinase-like	chr2:79347400:79350267
chr3	23060876	23064970	4095	*	1.90807	5.33021	43.7576	1.28e-07	9.78e-06	up	Distal Intergenic	3	22251374	22251663	290	1	19784	ENSMUST00000157150.1	809502	NA	Rprl2	ribonuclease P RNA-like 2	chr3:23060876:23064970
chr13	26979126	26981997	2872	*	2.21194	4.37264	43.739	1.29e-07	9.78e-06	up	Intron (ENSMUST00000223686.1/ENSMUST00000223686.1, intron 1 of 1)	13	27057570	27065204	7635	1	19109	ENSMUST00000110369.9	-75573	ENSMUSG00000021342	Prl	prolactin	chr13:26979126:26981997
chr13	10872997	10877980	4984	*	1.64094	5.215	43.7237	1.29e-07	9.78e-06	up	Distal Intergenic	13	10120484	10360847	240364	2	12671	ENSMUST00000223242.1	-512150	ENSMUSG00000046159	Chrm3	cholinergic receptor, muscarinic 3, cardiac	chr13:10872997:10877980
chr9	69016530	69021619	5090	*	1.43085	5.71835	43.687	1.3e-07	9.84e-06	up	Intron (ENSMUST00000034766.13/19883, intron 1 of 10)	9	69195541	69250834	55294	1	19883	ENSMUST00000132355.1	-173922	ENSMUSG00000032238	Rora	RAR-related orphan receptor alpha	chr9:69016530:69021619
chr14	55466188	55472736	6549	*	1.17629	6.58196	43.5217	1.35e-07	1.02e-05	up	Distal Intergenic	14	55478758	55490340	11583	1	28200	ENSMUST00000022821.7	-6022	ENSMUSG00000022210	Dhrs4	dehydrogenase/reductase (SDR family) member 4	chr14:55466188:55472736
chr10	34903221	34905611	2391	*	2.35015	4.14611	43.4715	1.37e-07	1.03e-05	up	Intron (ENSMUST00000214814.1/ENSMUST00000214814.1, intron 2 of 3)	10	34483532	34606280	122749	1	14302	ENSMUST00000215594.1	419689	ENSMUSG00000019779	Frk	fyn-related kinase	chr10:34903221:34905611
chr16	35462440	35475562	13123	*	1.06911	7.48112	43.3654	1.4e-07	1.05e-05	up	Exon (ENSMUST00000023550.8/72599, exon 2 of 17)	16	35453471	35490589	37119	2	72599	ENSMUST00000231595.1	15027	ENSMUSG00000022844	Pdia5	protein disulfide isomerase associated 5	chr16:35462440:35475562
chr19	34905286	34911492	6207	*	1.54006	5.31976	43.3117	1.42e-07	1.05e-05	up	Distal Intergenic	19	34922361	34975735	53375	1	240641	ENSMUST00000087341.6	-10869	ENSMUSG00000024795	Kif20b	kinesin family member 20B	chr19:34905286:34911492
chr7	64567752	64572656	4905	*	1.31373	6.01079	43.3107	1.42e-07	1.05e-05	up	Intron (ENSMUST00000032732.14/11784, intron 2 of 14)	7	64635031	64753858	118828	1	11784	ENSMUST00000206246.1	-62375	ENSMUSG00000030519	Apba2	amyloid beta (A4) precursor protein-binding, family A, member 2	chr7:64567752:64572656
chr3	64941790	64944651	2862	*	2.17175	4.38465	42.8118	1.59e-07	1.13e-05	up	Distal Intergenic	3	64949196	65376880	427685	1	16497	ENSMUST00000238901.1	-4545	ENSMUSG00000027827	Kcnab1	potassium voltage-gated channel, shaker-related subfamily, beta member 1	chr3:64941790:64944651
chr5	127814348	127817108	2761	*	2.21333	4.34652	42.6953	1.63e-07	1.15e-05	up	Intron (ENSMUST00000044441.7/243274, intron 5 of 8)	5	127657033	127689871	32839	1	319804	ENSMUST00000134529.1	157315	ENSMUSG00000049971	Glt1d1	glycosyltransferase 1 domain containing 1	chr5:127814348:127817108
chr1	69015758	69020933	5176	*	1.54612	5.30505	42.6634	1.65e-07	1.15e-05	up	Intron (ENSMUST00000119142.7/13869, intron 1 of 27)	1	68032186	69107756	1075571	2	13869	ENSMUST00000119142.7	86823	ENSMUSG00000062209	Erbb4	erb-b2 receptor tyrosine kinase 4	chr1:69015758:69020933
chrX	71138104	71145250	7147	*	1.30819	5.7763	42.6294	1.66e-07	1.15e-05	up	Intron (ENSMUST00000239162.1/333639, intron 3 of 4)	20	71210767	71315295	104529	1	17772	ENSMUST00000171933.7	-65517	ENSMUSG00000031337	Mtm1	X-linked myotubular myopathy gene 1	chrX:71138104:71145250
chr5	6067821	6070363	2543	*	2.5797	3.96862	42.6201	1.66e-07	1.15e-05	up	Distal Intergenic	5	5736317	5749326	13010	2	70358	ENSMUST00000015796.8	-318495	ENSMUSG00000015652	Steap1	six transmembrane epithelial antigen of the prostate 1	chr5:6067821:6070363
chr8	24147896	24152694	4799	*	1.68346	5.4925	42.469	1.72e-07	1.18e-05	up	Intron (ENSMUST00000123412.1/320158, intron 7 of 7)	8	23929053	24015192	86140	1	320158	ENSMUST00000146774.1	218843	ENSMUSG00000037492	Zmat4	zinc finger, matrin type 4	chr8:24147896:24152694
chrX	73184041	73189224	5184	*	1.69102	4.95303	42.3476	1.77e-07	1.21e-05	up	Intron (ENSMUST00000179600.7/574438, intron 1 of 8)	20	73192207	73202930	10724	1	574437	ENSMUST00000137641.7	-2983	ENSMUSG00000073125	Xlr3b	X-linked lymphocyte-regulated 3B	chrX:73184041:73189224
chr5	40886590	40890574	3985	*	2.02763	4.57821	42.1071	1.87e-07	1.25e-05	up	Distal Intergenic	5	41625733	41627502	1770	2	100972	ENSMUST00000200702.1	736928	ENSMUSG00000029128	Rab28	RAB28, member RAS oncogene family	chr5:40886590:40890574
chr1	136390448	136398208	7761	*	1.28137	6.41436	41.9345	1.95e-07	1.29e-05	up	Distal Intergenic	1	136415271	136417792	2522	1	67997	ENSMUST00000129218.6	-17063	ENSMUSG00000026404	Ddx59	DEAD box helicase 59	chr1:136390448:136398208
chr14	66682005	66701403	19399	*	1.08602	7.05057	41.8925	1.96e-07	1.29e-05	up	Intron (ENSMUST00000159365.7/11549, intron 2 of 3)	14	66635556	66732741	97186	1	11549	ENSMUST00000161339.1	46449	ENSMUSG00000045875	Adra1a	adrenergic receptor, alpha 1a	chr14:66682005:66701403
chr2	79516921	79522569	5649	*	1.29866	6.34369	41.8578	1.98e-07	1.3e-05	up	Distal Intergenic	2	79338569	79456785	118217	2	228094	ENSMUST00000153602.7	-60136	ENSMUSG00000075256	Cerkl	ceramide kinase-like	chr2:79516921:79522569
chr9	84178008	84180281	2274	*	2.33891	4.46637	41.7792	2.02e-07	1.31e-05	up	Distal Intergenic	9	84107507	84124240	16734	1	12040	ENSMUST00000186136.1	70501	ENSMUSG00000032263	Bckdhb	branched chain ketoacid dehydrogenase E1, beta polypeptide	chr9:84178008:84180281
chr10	23540970	23545336	4367	*	1.86016	5.1092	41.7575	2.03e-07	1.32e-05	up	Distal Intergenic	10	23104763	23350786	246024	2	14051	ENSMUST00000220299.1	-190184	ENSMUSG00000010461	Eya4	EYA transcriptional coactivator and phosphatase 4	chr10:23540970:23545336
chr2	123179594	123184445	4852	*	1.42076	5.66791	41.6368	2.08e-07	1.35e-05	up	Distal Intergenic	2	122799762	122809559	9798	1	59010	ENSMUST00000176343.1	379832	ENSMUSG00000005803	Sqor	sulfide quinone oxidoreductase	chr2:123179594:123184445
chr7	125729428	125743412	13985	*	1.07452	7.34856	41.509	2.15e-07	1.37e-05	up	Intron (ENSMUST00000124223.7/233865, intron 1 of 26)	7	125707991	125761769	53779	1	233865	ENSMUST00000148701.3	21437	ENSMUSG00000032743	Katnip	katanin interacting protein	chr7:125729428:125743412
chr1	167428899	167432618	3720	*	1.78577	4.95988	41.4421	2.18e-07	1.39e-05	up	Distal Intergenic	1	167445669	167466780	21112	2	240899	ENSMUST00000036643.5	34162	ENSMUSG00000040485	Lrrc52	leucine rich repeat containing 52	chr1:167428899:167432618
chr5	73307182	73316610	9429	*	1.09389	6.82308	41.4373	2.18e-07	1.39e-05	up	3' UTR	5	73295003	73313941	18939	1	68095	ENSMUST00000201739.1	12179	ENSMUSG00000029152	Ociad1	OCIA domain containing 1	chr5:73307182:73316610
chr1	145934484	145937158	2675	*	2.00074	4.64532	41.2996	2.25e-07	1.41e-05	up	Distal Intergenic	1	146494760	146902471	407712	1	215378	ENSMUST00000074622.10	-557602	ENSMUSG00000035131	Brinp3	bone morphogenetic protein/retinoic acid inducible neural specific 3	chr1:145934484:145937158
chr16	35476147	35482562	6416	*	1.2754	6.16165	41.2948	2.26e-07	1.41e-05	up	Exon (ENSMUST00000231595.1/72599, exon 3 of 9)	16	35453471	35490589	37119	2	72599	ENSMUST00000231595.1	8027	ENSMUSG00000022844	Pdia5	protein disulfide isomerase associated 5	chr16:35476147:35482562
chr9	83787745	83790775	3031	*	2.28976	4.49383	41.2793	2.26e-07	1.41e-05	up	Exon (ENSMUST00000034796.13/83603, exon 2 of 6)	9	83778692	83806252	27561	2	83603	ENSMUST00000034796.13	15477	ENSMUSG00000032262	Elovl4	elongation of very long chain fatty acids (FEN1/Elo2, SUR4/Elo3, yeast)-like 4	chr9:83787745:83790775
chr5	20283168	20287899	4732	*	1.24617	5.99021	40.9609	2.44e-07	1.49e-05	up	Intron (ENSMUST00000197354.4/50791, intron 6 of 21)	5	20228186	20651728	423543	1	50791	ENSMUST00000208219.1	54982	ENSMUSG00000040003	Magi2	membrane associated guanylate kinase, WW and PDZ domain containing 2	chr5:20283168:20287899
chr1	11065135	11069329	4195	*	1.70292	5.06801	40.8339	2.51e-07	1.53e-05	up	Exon (ENSMUST00000027056.11/109294, exon 3 of 40)	1	11098530	11150071	51542	1	109294	ENSMUST00000189822.1	-29201	ENSMUSG00000048960	Prex2	phosphatidylinositol-3,4,5-trisphosphate-dependent Rac exchange factor 2	chr1:11065135:11069329
chr18	50095016	50102913	7898	*	1.20022	6.62262	40.7739	2.55e-07	1.53e-05	up	Intron (ENSMUST00000153545.1/106869, intron 1 of 3)	18	50128201	50196269	68069	1	15488	ENSMUST00000025385.6	-25288	ENSMUSG00000024507	Hsd17b4	hydroxysteroid (17-beta) dehydrogenase 4	chr18:50095016:50102913
chr19	27172599	27183327	10729	*	1.04832	7.23116	40.7461	2.56e-07	1.54e-05	up	Exon (ENSMUST00000235406.1/ENSMUST00000235406.1, exon 3 of 5)	19	27216484	27249755	33272	1	22359	ENSMUST00000164509.7	-33157	ENSMUSG00000024924	Vldlr	very low density lipoprotein receptor	chr19:27172599:27183327
chr1	187752412	187760237	7826	*	1.35626	5.61352	40.7001	2.59e-07	1.55e-05	up	Intron (ENSMUST00000127489.7/26381, intron 2 of 3)	1	187609696	187793742	184047	1	26381	ENSMUST00000152927.1	142716	ENSMUSG00000026610	Esrrg	estrogen-related receptor gamma	chr1:187752412:187760237
chr17	44150033	44163223	13191	*	1.10836	6.99443	40.6619	2.62e-07	1.55e-05	up	Distal Intergenic	17	44188584	44280172	91589	1	224796	ENSMUST00000024755.6	-25361	ENSMUSG00000023959	Clic5	chloride intracellular channel 5	chr17:44150033:44163223
chr11	47196144	47199901	3758	*	1.68058	5.13879	40.6388	2.63e-07	1.56e-05	up	Intron (ENSMUST00000109220.7/24052, intron 2 of 6)	11	46978785	47379522	400738	2	24052	ENSMUST00000077221.5	179621	ENSMUSG00000020354	Sgcd	sarcoglycan, delta (dystrophin-associated glycoprotein)	chr11:47196144:47199901
chr2	147513788	147519831	6044	*	1.61086	5.10829	40.5607	2.68e-07	1.58e-05	up	Distal Intergenic	2	147368282	147393295	25014	1	18503	ENSMUST00000156584.1	145506	ENSMUSG00000037034	Pax1	paired box 1	chr2:147513788:147519831
chr8	43056607	43064497	7891	*	1.26183	6.40017	40.4358	2.76e-07	1.61e-05	up	Distal Intergenic	8	43130423	43136593	6171	2	244448	ENSMUST00000211541.1	72096	ENSMUSG00000031651	Triml1	tripartite motif family-like 1	chr8:43056607:43064497
chr13	76418073	76422334	4262	*	1.56702	5.30233	40.3443	2.82e-07	1.64e-05	up	Intron (ENSMUST00000125209.7/78771, intron 1 of 20)	13	76384535	77031810	647276	1	78771	ENSMUST00000125209.7	33538	ENSMUSG00000021596	Mctp1	multiple C2 domains, transmembrane 1	chr13:76418073:76422334
chr12	97143535	97145918	2384	*	1.90722	4.61212	40.3042	2.85e-07	1.65e-05	up	Distal Intergenic	12	98207453	98216528	9076	2	14420	ENSMUST00000222703.1	1070610	ENSMUSG00000021003	Galc	galactosylceramidase	chr12:97143535:97145918
chr1	4826520	4832299	5780	*	1.37134	5.95434	40.2966	2.85e-07	1.65e-05	up	5' UTR	1	4836905	4842827	5923	1	18777	ENSMUST00000141278.1	-4606	ENSMUSG00000025903	Lypla1	lysophospholipase 1	chr1:4826520:4832299
chr1	7424564	7426866	2303	*	2.0691	4.77612	40.2662	2.87e-07	1.66e-05	up	Distal Intergenic	1	7160557	7172659	12103	1	319263	ENSMUST00000183204.1	264007	ENSMUSG00000051285	Pcmtd1	protein-L-isoaspartate (D-aspartate) O-methyltransferase domain containing 1	chr1:7424564:7426866
chr10	23547474	23551694	4221	*	1.59009	5.2377	40.157	2.95e-07	1.7e-05	up	Distal Intergenic	10	23104763	23350786	246024	2	14051	ENSMUST00000220299.1	-196688	ENSMUSG00000010461	Eya4	EYA transcriptional coactivator and phosphatase 4	chr10:23547474:23551694
chr5	80285254	80287415	2162	*	2.19653	4.22353	40.1194	2.97e-07	1.71e-05	up	Distal Intergenic	5	81020138	81388784	368647	1	319387	ENSMUST00000147226.7	-732723	ENSMUSG00000037605	Adgrl3	adhesion G protein-coupled receptor L3	chr5:80285254:80287415
chr16	60966404	60971739	5336	*	1.97077	4.85087	40.0732	3.01e-07	1.72e-05	up	Distal Intergenic	16	60424262	60605531	181270	2	13840	ENSMUST00000159383.7	-360873	ENSMUSG00000055540	Epha6	Eph receptor A6	chr16:60966404:60971739
chr4	53864953	53867472	2520	*	2.22428	4.15473	40.0416	3.03e-07	1.72e-05	up	Distal Intergenic	4	53840470	53854332	13863	1	52076	ENSMUST00000144167.1	24483	ENSMUSG00000028420	Tmem38b	transmembrane protein 38B	chr4:53864953:53867472
chr18	45277319	45279240	1922	*	2.49162	3.92975	40.0403	3.03e-07	1.72e-05	up	Intron (ENSMUST00000183623.1/140492, intron 1 of 1)	18	45269005	45686024	417020	1	140492	ENSMUST00000066890.13	8314	ENSMUSG00000054477	Kcnn2	potassium intermediate/small conductance calcium-activated channel, subfamily N, member 2	chr18:45277319:45279240
chr5	28008509	28015750	7242	*	1.17604	6.49021	39.9699	3.08e-07	1.74e-05	up	Distal Intergenic	5	28071363	28078662	7300	1	231070	ENSMUST00000059155.10	-55613	ENSMUSG00000045294	Insig1	insulin induced gene 1	chr5:28008509:28015750
chr2	106941453	106944610	3158	*	1.77222	5.00376	39.9565	3.09e-07	1.74e-05	up	Distal Intergenic	2	106965191	106969277	4087	2	212772	ENSMUST00000146961.1	24667	ENSMUSG00000027122	Arl14ep	ADP-ribosylation factor-like 14 effector protein	chr2:106941453:106944610
chr13	84616867	84621484	4618	*	1.93643	5.29316	39.7483	3.25e-07	1.83e-05	up	Distal Intergenic	13	84251271	84286738	35468	1	72745	ENSMUST00000225708.1	365596	ENSMUSG00000035762	Tmem161b	transmembrane protein 161B	chr13:84616867:84621484
chr15	8612673	8617847	5175	*	1.30797	5.79112	39.7375	3.25e-07	1.83e-05	up	Distal Intergenic	15	8642256	8643247	992	2	20512	ENSMUST00000128879.1	25400	ENSMUSG00000005360	Slc1a3	solute carrier family 1 (glial high affinity glutamate transporter), member 3	chr15:8612673:8617847
chr3	156791380	156797911	6532	*	1.18049	6.45494	39.6996	3.28e-07	1.84e-05	up	Intron (ENSMUST00000074015.10/320840, intron 1 of 6)	3	156562150	157016244	454095	1	320840	ENSMUST00000175773.1	229230	ENSMUSG00000040037	Negr1	neuronal growth regulator 1	chr3:156791380:156797911
chr1	187234708	187239252	4545	*	1.57219	5.50201	39.6181	3.35e-07	1.88e-05	up	Exon (ENSMUST00000097443.9/67769, exon 6 of 6)	1	187226180	187351427	125248	1	67769	ENSMUST00000160570.1	8528	ENSMUSG00000039210	Gpatch2	G patch domain containing 2	chr1:187234708:187239252
chr2	69390793	69394284	3492	*	1.46634	5.33194	39.5766	3.38e-07	1.89e-05	up	5' UTR	2	69380445	69404533	24089	1	241452	ENSMUST00000063690.3	10348	ENSMUSG00000027068	Dhrs9	dehydrogenase/reductase (SDR family) member 9	chr2:69390793:69394284
chr18	16708353	16713998	5646	*	1.44393	5.46649	39.5647	3.39e-07	1.89e-05	up	Intron (ENSMUST00000025166.13/12558, intron 2 of 15)	18	16589023	16670069	81047	2	12558	ENSMUST00000115850.1	-38284	ENSMUSG00000024304	Cdh2	cadherin 2	chr18:16708353:16713998
chr14	12911835	12914443	2609	*	2.01804	4.5282	39.4878	3.45e-07	1.91e-05	up	Distal Intergenic	14	12372565	12823079	450515	2	27062	ENSMUST00000177814.1	-88756	ENSMUSG00000054423	Cadps	Ca2+-dependent secretion activator	chr14:12911835:12914443
chr17	81744546	81747151	2606	*	1.70919	4.91053	39.4603	3.48e-07	1.91e-05	up	Distal Intergenic	17	81388524	81738377	349854	2	20541	ENSMUST00000163123.2	-6169	ENSMUSG00000054640	Slc8a1	solute carrier family 8 (sodium/calcium exchanger), member 1	chr17:81744546:81747151
chr1	143871216	143879511	8296	*	1.18847	6.66195	39.2404	3.66e-07	1.99e-05	up	Distal Intergenic	1	143794717	143806941	12225	1	56207	ENSMUST00000185539.1	76499	ENSMUSG00000018189	Uchl5	ubiquitin carboxyl-terminal esterase L5	chr1:143871216:143879511
chr5	29557776	29561369	3594	*	1.5409	5.36464	39.1981	3.7e-07	1.99e-05	up	Distal Intergenic	5	29569242	29676092	106851	1	100763	ENSMUST00000049453.8	-7873	ENSMUSG00000039000	Ube3c	ubiquitin protein ligase E3C	chr5:29557776:29561369
chr6	12966865	12970990	4126	*	1.45546	5.37294	39.05	3.84e-07	2.05e-05	up	Distal Intergenic	6	13069759	13075094	5336	1	71900	ENSMUST00000124234.7	-98769	ENSMUSG00000029571	Tmem106b	transmembrane protein 106B	chr6:12966865:12970990
chr5	81565691	81570850	5160	*	1.21794	6.13887	39.0043	3.88e-07	2.06e-05	up	Intron (ENSMUST00000132375.7/319387, intron 8 of 24)	5	81645989	81688522	42534	1	319387	ENSMUST00000126227.1	-75139	ENSMUSG00000037605	Adgrl3	adhesion G protein-coupled receptor L3	chr5:81565691:81570850
chr3	75529787	75535890	6104	*	1.31412	5.72946	38.8567	4.02e-07	2.11e-05	up	5' UTR	3	75517528	75521570	4043	2	56426	ENSMUST00000160196.1	-8217	ENSMUSG00000027835	Pdcd10	programmed cell death 10	chr3:75529787:75535890
chr2	7169796	7175071	5276	*	1.26304	6.17785	38.7293	4.14e-07	2.15e-05	up	Intron (ENSMUST00000002176.12/14007, intron 2 of 15)	2	6543430	7081302	537873	2	14007	ENSMUST00000183209.7	-88494	ENSMUSG00000002107	Celf2	CUGBP, Elav-like family member 2	chr2:7169796:7175071
chrX	105769669	105774044	4376	*	1.64462	4.99098	38.5129	4.37e-07	2.24e-05	up	Exon (ENSMUST00000033581.3/80903, exon 2 of 3)	20	105764279	105774939	10661	1	80903	ENSMUST00000033581.3	5390	ENSMUSG00000031230	Fgf16	fibroblast growth factor 16	chrX:105769669:105774044
chr4	115529748	115536408	6661	*	1.46848	5.95108	38.3474	4.54e-07	2.31e-05	up	3' UTR	4	115518288	115533646	15359	1	13117	ENSMUST00000094886.3	11460	ENSMUSG00000066072	Cyp4a10	cytochrome P450, family 4, subfamily a, polypeptide 10	chr4:115529748:115536408
chr4	65471761	65478609	6849	*	1.12875	6.35403	38.3006	4.6e-07	2.33e-05	up	Intron (ENSMUST00000084496.2/56079, intron 18 of 21)	4	65604986	65616238	11253	1	69807	ENSMUST00000050850.13	-126377	ENSMUSG00000051675	Trim32	tripartite motif-containing 32	chr4:65471761:65478609
chr10	18045352	18049082	3731	*	1.48794	5.26024	38.2021	4.71e-07	2.35e-05	up	Distal Intergenic	10	18055861	18125130	69270	1	19707	ENSMUST00000154718.7	-6779	ENSMUSG00000019854	Reps1	RalBP1 associated Eps domain containing protein	chr10:18045352:18049082
chr16	81143008	81145211	2204	*	2.69633	3.80471	38.0633	4.87e-07	2.41e-05	up	Distal Intergenic	16	81200697	81597805	397109	1	17968	ENSMUST00000037785.13	-55486	ENSMUSG00000022762	Ncam2	neural cell adhesion molecule 2	chr16:81143008:81145211
chr18	84480415	84485428	5014	*	1.42358	5.52627	38.0205	4.92e-07	2.42e-05	up	Intron (ENSMUST00000125450.8/240476, intron 2 of 2)	18	84279820	84412420	132601	2	240476	ENSMUST00000143597.1	-67995	ENSMUSG00000048410	Zfp407	zinc finger protein 407	chr18:84480415:84485428
chr14	16494844	16503299	8456	*	1.10947	6.44145	37.9529	5e-07	2.45e-05	up	3' UTR	14	16423288	16428505	5218	1	21974	ENSMUST00000163032.1	71556	ENSMUSG00000017485	Top2b	topoisomerase (DNA) II beta	chr14:16494844:16503299
chr1	68972050	68975679	3630	*	1.62663	4.9448	37.8947	5.07e-07	2.48e-05	up	Intron (ENSMUST00000119142.7/13869, intron 1 of 27)	1	68032186	69107756	1075571	2	13869	ENSMUST00000119142.7	132077	ENSMUSG00000062209	Erbb4	erb-b2 receptor tyrosine kinase 4	chr1:68972050:68975679
chr4	79872402	79875760	3359	*	1.55024	5.18045	37.845	5.14e-07	2.5e-05	up	Exon (ENSMUST00000118621.1/ENSMUST00000118621.1, exon 1 of 1)	4	80834123	80837684	3562	1	22178	ENSMUST00000133655.7	-958363	ENSMUSG00000005994	Tyrp1	tyrosinase-related protein 1	chr4:79872402:79875760
chr8	86339017	86345255	6239	*	1.32273	5.88829	37.7035	5.32e-07	2.56e-05	up	Distal Intergenic	8	86504583	86534747	30165	2	244562	ENSMUST00000156066.7	189492	ENSMUSG00000036872	Abcc12	ATP-binding cassette, sub-family C (CFTR/MRP), member 12	chr8:86339017:86345255
chr14	66741573	66750985	9413	*	1.0065	6.77535	37.562	5.5e-07	2.63e-05	up	Intron (ENSMUST00000225182.1/11549, intron 2 of 2)	14	66635556	66732741	97186	1	11549	ENSMUST00000161339.1	106017	ENSMUSG00000045875	Adra1a	adrenergic receptor, alpha 1a	chr14:66741573:66750985
chr15	10955782	10961274	5493	*	1.38037	5.57851	37.5163	5.57e-07	2.64e-05	up	Exon (ENSMUST00000022853.14/81799, exon 2 of 6)	15	10952357	10979706	27350	1	81799	ENSMUST00000110523.1	3425	ENSMUSG00000058914	C1qtnf3	C1q and tumor necrosis factor related protein 3	chr15:10955782:10961274
chr3	125761602	125764506	2905	*	2.10652	4.36723	37.4799	5.62e-07	2.64e-05	up	Distal Intergenic	3	125710086	125724702	14617	1	64580	ENSMUST00000198101.1	51516	ENSMUSG00000027971	Ndst4	N-deacetylase/N-sulfotransferase (heparin glucosaminyl) 4	chr3:125761602:125764506
chr3	107127055	107133846	6792	*	1.0569	6.94326	37.352	5.8e-07	2.71e-05	up	Distal Intergenic	3	107102682	107105971	3290	1	16490	ENSMUST00000196403.1	24373	ENSMUSG00000040724	Kcna2	potassium voltage-gated channel, shaker-related subfamily, member 2	chr3:107127055:107133846
chr3	82792491	82796882	4392	*	1.47376	5.27818	37.1892	6.03e-07	2.78e-05	up	Exon (ENSMUST00000157277.1/ENSMUST00000157277.1, exon 1 of 1)	3	82837815	82866647	28833	2	633285	ENSMUST00000182637.8	69765	ENSMUSG00000033882	Rbm46	RNA binding motif protein 46	chr3:82792491:82796882
chr7	82352530	82356952	4423	*	1.43081	5.30547	37.1409	6.11e-07	2.81e-05	up	Intron (ENSMUST00000173287.7/269959, intron 2 of 29)	7	82337218	82612430	275213	1	269959	ENSMUST00000173828.2	15312	ENSMUSG00000070469	Adamtsl3	ADAMTS-like 3	chr7:82352530:82356952
chr4	115551473	115561630	10158	*	1.18964	6.56338	37.0492	6.25e-07	2.86e-05	up	Distal Intergenic	4	115563649	115566565	2917	1	666168	ENSMUST00000141033.7	-2019	ENSMUSG00000028712	Cyp4a31	cytochrome P450, family 4, subfamily a, polypeptide 31	chr4:115551473:115561630
chr6	9077414	9083525	6112	*	1.42675	6.25574	36.772	6.69e-07	3.01e-05	up	Intron (ENSMUST00000160300.1/18231, intron 2 of 2)	6	8949676	9249030	299355	1	18231	ENSMUST00000060369.3	127738	ENSMUSG00000046178	Nxph1	neurexophilin 1	chr6:9077414:9083525
chr11	49424227	49426488	2262	*	2.3452	3.89206	36.7481	6.73e-07	3.03e-05	up	Intron (ENSMUST00000216641.1/ENSMUST00000216641.1, intron 1 of 4)	11	49430427	49431499	1073	1	259069	ENSMUST00000203369.1	-3939	ENSMUSG00000107573	Olfr1389	olfactory receptor 1389	chr11:49424227:49426488
chr4	25626429	25629030	2602	*	1.94756	4.572	36.7379	6.75e-07	3.03e-05	up	Intron (ENSMUST00000084770.4/14348, intron 2 of 2)	4	25797703	25799855	2153	2	14348	ENSMUST00000149875.1	170825	ENSMUSG00000055373	Fut9	fucosyltransferase 9	chr4:25626429:25629030
chr10	90416605	90418992	2388	*	2.07502	4.50046	36.721	6.77e-07	3.03e-05	up	Intron (ENSMUST00000183156.7/77531, intron 12 of 25)	10	90575727	90973300	397574	1	77531	ENSMUST00000182356.7	-156735	ENSMUSG00000058589	Anks1b	ankyrin repeat and sterile alpha motif domain containing 1B	chr10:90416605:90418992
chr13	91763367	91766610	3244	*	1.85256	4.64314	36.6939	6.82e-07	3.04e-05	up	Intron (ENSMUST00000022120.4/74156, intron 5 of 14)	13	91779328	91784904	5577	1	74156	ENSMUST00000159214.1	-12718	ENSMUSG00000021620	Acot12	acyl-CoA thioesterase 12	chr13:91763367:91766610
chr16	38078087	38081550	3464	*	1.39612	5.58267	36.6357	6.92e-07	3.08e-05	up	Distal Intergenic	16	38089001	38246084	157084	1	56637	ENSMUST00000023507.12	-7451	ENSMUSG00000022812	Gsk3b	glycogen synthase kinase 3 beta	chr16:38078087:38081550
chr19	25302130	25311993	9864	*	1.08339	6.2894	36.5648	7.04e-07	3.11e-05	up	Intron (ENSMUST00000049400.14/107351, intron 2 of 13)	19	25236975	25434496	197522	1	107351	ENSMUST00000049400.14	65155	ENSMUSG00000032702	Kank1	KN motif and ankyrin repeat domains 1	chr19:25302130:25311993
chr3	118022961	118027063	4103	*	1.44109	5.34066	36.4875	7.18e-07	3.15e-05	up	Distal Intergenic	3	117781647	117868936	87290	2	76561	ENSMUST00000029639.11	-154025	ENSMUSG00000028007	Snx7	sorting nexin 7	chr3:118022961:118027063
chr3	121183952	121189019	5068	*	1.48293	5.74703	36.4868	7.18e-07	3.15e-05	up	Distal Intergenic	3	121158007	121171695	13689	2	66568	ENSMUST00000106465.1	-12257	ENSMUSG00000028133	Rwdd3	RWD domain containing 3	chr3:121183952:121189019
chr9	100369132	100373626	4495	*	1.42269	5.2918	36.4603	7.23e-07	3.16e-05	up	Distal Intergenic	9	100458530	100461735	3206	2	213208	ENSMUST00000125259.1	88109	ENSMUSG00000044244	Il20rb	interleukin 20 receptor beta	chr9:100369132:100373626
chr14	46723161	46727044	3884	*	1.19436	5.77825	36.4135	7.31e-07	3.19e-05	up	Distal Intergenic	14	46760541	46771669	11129	1	72391	ENSMUST00000067426.5	-33497	ENSMUSG00000037628	Cdkn3	cyclin-dependent kinase inhibitor 3	chr14:46723161:46727044
chrX	103794203	103802851	8649	*	1.22405	5.92908	36.3957	7.35e-07	3.2e-05	up	Intron (ENSMUST00000042664.9/20502, intron 1 of 5)	20	103697414	103821983	124570	2	20502	ENSMUST00000042664.9	19132	ENSMUSG00000033965	Slc16a2	solute carrier family 16 (monocarboxylic acid transporters), member 2	chrX:103794203:103802851
chr2	48622869	48625804	2936	*	1.49625	5.35905	36.2335	7.65e-07	3.3e-05	up	Distal Intergenic	2	48814109	48903269	89161	1	11480	ENSMUST00000063886.3	-188305	ENSMUSG00000052155	Acvr2a	activin receptor IIA	chr2:48622869:48625804
chr7	136813193	136815793	2601	*	1.85237	4.5961	36.1789	7.75e-07	3.33e-05	up	Distal Intergenic	7	136894614	137130266	235653	1	17314	ENSMUST00000081510.3	-78821	ENSMUSG00000054612	Mgmt	O-6-methylguanine-DNA methyltransferase	chr7:136813193:136815793
chr15	36840398	36850966	10569	*	1.02949	6.67931	35.7636	8.61e-07	3.59e-05	up	Exon (ENSMUST00000226620.1/ENSMUST00000226620.1, exon 1 of 2)	15	36793539	36796929	3391	2	22631	ENSMUST00000227067.1	-43469	ENSMUSG00000022285	Ywhaz	tyrosine 3-monooxygenase/tryptophan 5-monooxygenase activation protein, zeta polypeptide	chr15:36840398:36850966
chr4	95416231	95419882	3652	*	1.60005	5.0465	35.6681	8.82e-07	3.65e-05	up	Distal Intergenic	4	95557507	95926939	369433	1	75578	ENSMUST00000079223.10	-137625	ENSMUSG00000028573	Fggy	FGGY carbohydrate kinase domain containing	chr4:95416231:95419882
chr8	40202546	40206897	4352	*	1.2798	6.14163	35.6428	8.87e-07	3.66e-05	up	Distal Intergenic	8	40279166	40286953	7788	2	80857	ENSMUST00000034014.13	80056	ENSMUSG00000031603	Fgf20	fibroblast growth factor 20	chr8:40202546:40206897
chr11	104059645	104068504	8860	*	1.0564	6.61167	35.6171	8.93e-07	3.67e-05	up	Distal Intergenic	11	104132855	104175523	42669	1	12921	ENSMUST00000093925.4	-64351	ENSMUSG00000018634	Crhr1	corticotropin releasing hormone receptor 1	chr11:104059645:104068504
chr2	110318910	110323017	4108	*	1.55237	5.05768	35.5136	9.17e-07	3.75e-05	up	Distal Intergenic	2	110292507	110314560	22054	2	170442	ENSMUST00000133608.1	-4350	ENSMUSG00000041660	Bbox1	butyrobetaine (gamma), 2-oxoglutarate dioxygenase 1 (gamma-butyrobetaine hydroxylase)	chr2:110318910:110323017
chr1	68871873	68875075	3203	*	1.83916	4.86542	35.4339	9.35e-07	3.81e-05	up	Intron (ENSMUST00000119142.7/13869, intron 1 of 27)	1	68032186	69107756	1075571	2	13869	ENSMUST00000119142.7	232681	ENSMUSG00000062209	Erbb4	erb-b2 receptor tyrosine kinase 4	chr1:68871873:68875075
chr2	45180868	45186219	5352	*	1.18783	6.12819	35.3211	9.63e-07	3.89e-05	up	Distal Intergenic	2	45116441	45117395	955	2	24136	ENSMUST00000238346.1	-63473	ENSMUSG00000026872	Zeb2	zinc finger E-box binding homeobox 2	chr2:45180868:45186219
chr5	87497008	87501702	4695	*	1.49795	5.17408	35.2698	9.75e-07	3.91e-05	up	Distal Intergenic	5	87459490	87490871	31382	2	94215	ENSMUST00000147854.5	-6137	ENSMUSG00000106677	Ugt2a1	UDP glucuronosyltransferase 2 family, polypeptide A1	chr5:87497008:87501702
chr13	104649272	104652907	3636	*	1.60854	4.91807	35.2278	9.86e-07	3.93e-05	up	Intron (ENSMUST00000022228.12/67285, intron 13 of 13)	13	104792484	104838360	45877	1	67288	ENSMUST00000145661.7	-139577	ENSMUSG00000021716	Srek1ip1	splicing regulatory glutamine/lysine-rich protein 1interacting protein 1	chr13:104649272:104652907
chr14	60804343	60808869	4527	*	1.28664	5.85694	35.2119	9.9e-07	3.94e-05	up	Intron (ENSMUST00000063562.8/70478, intron 7 of 18)	14	60784638	60864738	80101	1	70478	ENSMUST00000223709.1	19705	ENSMUSG00000021993	Mipep	mitochondrial intermediate peptidase	chr14:60804343:60808869
chr2	57324656	57337522	12867	*	1.00951	6.86123	35.0803	1.02e-06	4.05e-05	up	Intron (ENSMUST00000141536.7/14571, intron 6 of 11)	2	57267377	57268108	732	1	14571	ENSMUST00000154612.1	57279	ENSMUSG00000026827	Gpd2	glycerol phosphate dehydrogenase 2, mitochondrial	chr2:57324656:57337522
chr5	67781241	67784197	2957	*	1.58605	5.21844	35.0392	1.03e-06	4.09e-05	up	Intron (ENSMUST00000135930.7/11980, intron 6 of 35)	5	67682142	67776759	94618	2	11980	ENSMUST00000155911.1	-4482	ENSMUSG00000037685	Atp8a1	ATPase, aminophospholipid transporter (APLT), class I, type 8A, member 1	chr5:67781241:67784197
chr9	54572719	54581702	8984	*	1.09626	6.86044	35.0029	1.04e-06	4.09e-05	up	Distal Intergenic	9	54586334	54604661	18328	1	67834	ENSMUST00000217484.1	-4632	ENSMUSG00000032279	Idh3a	isocitrate dehydrogenase 3 (NAD+) alpha	chr9:54572719:54581702
chrX	141881339	141883521	2183	*	2.17463	4.13519	34.9997	1.04e-06	4.09e-05	up	Distal Intergenic	20	141710998	141725263	14266	2	16370	ENSMUST00000067841.7	-156076	ENSMUSG00000054667	Irs4	insulin receptor substrate 4	chrX:141881339:141883521
chr16	7543607	7546398	2792	*	1.77594	4.66959	34.9031	1.07e-06	4.15e-05	up	Distal Intergenic	16	7352970	7409969	57000	1	268859	ENSMUST00000231031.1	190637	ENSMUSG00000008658	Rbfox1	RNA binding protein, fox-1 homolog (C. elegans) 1	chr16:7543607:7546398
chr8	40319277	40326126	6850	*	1.235	6.33976	34.7547	1.11e-06	4.23e-05	up	Intron (ENSMUST00000068999.13/78506, intron 1 of 14)	8	40279725	40308331	28607	2	80857	ENSMUST00000118639.1	-10946	ENSMUSG00000031603	Fgf20	fibroblast growth factor 20	chr8:40319277:40326126
chr1	134821777	134824990	3214	*	1.60034	4.81253	34.699	1.13e-06	4.28e-05	up	Exon (ENSMUST00000194520.1/ENSMUST00000194520.1, exon 1 of 1)	1	134834063	134835820	1758	2	329251	ENSMUST00000146639.1	10830	ENSMUSG00000073557	Ppp1r12b	protein phosphatase 1, regulatory subunit 12B	chr1:134821777:134824990
chr8	40208583	40212391	3809	*	1.3956	5.53324	34.6585	1.14e-06	4.29e-05	up	Distal Intergenic	8	40279166	40286953	7788	2	80857	ENSMUST00000034014.13	74562	ENSMUSG00000031603	Fgf20	fibroblast growth factor 20	chr8:40208583:40212391
chr10	110766062	110770919	4858	*	1.48342	5.56994	34.6088	1.15e-06	4.34e-05	up	3' UTR	10	110763856	110765754	1899	1	52679	ENSMUST00000174593.1	2206	ENSMUSG00000020185	E2f7	E2F transcription factor 7	chr10:110766062:110770919
chr14	66520441	66525354	4914	*	1.08225	6.18929	34.5414	1.17e-06	4.39e-05	up	Distal Intergenic	14	66635251	66733462	98212	1	11549	ENSMUST00000159365.7	-109897	ENSMUSG00000045875	Adra1a	adrenergic receptor, alpha 1a	chr14:66520441:66525354
chr15	58653282	58657895	4614	*	1.37723	5.50634	34.4125	1.21e-06	4.49e-05	up	Intron (ENSMUST00000161028.1/631797, intron 39 of 40)	15	58648505	58665092	16588	1	631797	ENSMUST00000159177.1	4777	ENSMUSG00000037106	Fer1l6	fer-1-like 6 (C. elegans)	chr15:58653282:58657895
chr12	66705462	66709033	3572	*	1.4686	5.31143	34.2883	1.25e-06	4.61e-05	up	Intron (ENSMUST00000037181.15/320772, intron 5 of 16)	12	66506543	66655343	148801	2	320772	ENSMUST00000223289.1	-50119	ENSMUSG00000034912	Mdga2	MAM domain containing glycosylphosphatidylinositol anchor 2	chr12:66705462:66709033
chr12	36472859	36478904	6046	*	1.1311	6.11579	34.2399	1.27e-06	4.65e-05	up	3' UTR	12	36382180	36688592	306413	1	75847	ENSMUST00000221177.1	90679	ENSMUSG00000043153	Crppa	CDP-L-ribitol pyrophosphorylase A	chr12:36472859:36478904
chr18	7438243	7440818	2576	*	2.04575	4.27771	34.2384	1.27e-06	4.65e-05	up	Exon (ENSMUST00000115869.3/75739, exon 9 of 17)	18	7444027	7466173	22147	2	75739	ENSMUST00000234522.1	25355	ENSMUSG00000057440	Mpp7	membrane protein, palmitoylated 7 (MAGUK p55 subfamily member 7)	chr18:7438243:7440818
chr16	5350232	5355802	5571	*	1.06921	6.24005	34.1708	1.29e-06	4.7e-05	up	Intron (ENSMUST00000229837.1/ENSMUST00000229837.1, intron 1 of 2)	16	5244152	5255983	11832	2	70511	ENSMUST00000064635.11	-94249	ENSMUSG00000022544	Eef2kmt	eukaryotic elongation factor 2 lysine methyltransferase	chr16:5350232:5355802
chr3	127510152	127517225	7074	*	1.19373	6.36036	33.9582	1.36e-06	4.91e-05	up	Exon (ENSMUST00000196862.1/ENSMUST00000196862.1, exon 1 of 1)	3	126959007	127499350	540344	2	109676	ENSMUST00000182711.7	-10802	ENSMUSG00000032826	Ank2	ankyrin 2, brain	chr3:127510152:127517225
chr5	51500308	51504005	3698	*	1.64117	5.17863	33.9578	1.36e-06	4.91e-05	up	Exon (ENSMUST00000199975.1/ENSMUST00000199975.1, exon 1 of 1)	5	51457653	51553871	96219	2	19017	ENSMUST00000031059.13	49866	ENSMUSG00000029167	Ppargc1a	peroxisome proliferative activated receptor, gamma, coactivator 1 alpha	chr5:51500308:51504005
chr18	16205139	16207980	2842	*	2.01238	4.24729	33.9563	1.37e-06	4.91e-05	up	Distal Intergenic	18	15451924	15760157	308234	2	71367	ENSMUST00000130553.1	-444982	ENSMUSG00000047161	Chst9	carbohydrate (N-acetylgalactosamine 4-0) sulfotransferase 9	chr18:16205139:16207980
chrX	105709935	105714080	4146	*	1.60914	5.18912	33.817	1.42e-06	5.02e-05	up	Distal Intergenic	20	105764279	105774939	10661	1	80903	ENSMUST00000033581.3	-50199	ENSMUSG00000031230	Fgf16	fibroblast growth factor 16	chrX:105709935:105714080
chr5	37536529	37539507	2979	*	1.89448	4.67871	33.7536	1.44e-06	5.08e-05	up	Intron (ENSMUST00000094836.5/64293, intron 3 of 11)	5	37415859	37417915	2057	1	68525	ENSMUST00000159854.1	120670	ENSMUSG00000050248	Evc2	EvC ciliary complex subunit 2	chr5:37536529:37539507
chr16	40065798	40070664	4867	*	1.45204	5.92767	33.7007	1.46e-06	5.12e-05	up	Intron (ENSMUST00000189229.6/268890, intron 1 of 2)	16	39984595	40657886	673292	1	268890	ENSMUST00000189829.1	81203	ENSMUSG00000061080	Lsamp	limbic system-associated membrane protein	chr16:40065798:40070664
chr5	92622280	92629175	6896	*	1.14211	6.01323	33.6347	1.48e-06	5.17e-05	up	Exon (ENSMUST00000060930.9/320696, exon 21 of 25)	5	92607954	92612503	4550	2	320696	ENSMUST00000136004.1	-9777	ENSMUSG00000050050	Ccdc158	coiled-coil domain containing 158	chr5:92622280:92629175
chr4	82778386	82781127	2742	*	1.79287	4.70973	33.5754	1.51e-06	5.21e-05	up	Distal Intergenic	4	82838312	82850814	12503	2	68268	ENSMUST00000139401.1	69687	ENSMUSG00000028403	Zdhhc21	zinc finger, DHHC domain containing 21	chr4:82778386:82781127
chr3	56452151	56455250	3100	*	1.75986	4.55154	33.5465	1.52e-06	5.23e-05	up	Distal Intergenic	3	55625195	56183701	558507	2	26422	ENSMUST00000029374.7	-268450	ENSMUSG00000027799	Nbea	neurobeachin	chr3:56452151:56455250
chr3	30017753	30021413	3661	*	1.37531	5.49402	33.3189	1.61e-06	5.48e-05	up	Exon (ENSMUST00000125611.7/ENSMUST00000125611.7, exon 2 of 4)	3	29951306	30013505	62200	2	14013	ENSMUST00000108270.9	-4248	ENSMUSG00000027684	Mecom	MDS1 and EVI1 complex locus	chr3:30017753:30021413
chr3	76180037	76182841	2805	*	1.89204	4.55926	33.2624	1.64e-06	5.54e-05	up	Intron (ENSMUST00000038364.14/213262, intron 2 of 15)	3	76075583	76708636	633054	1	213262	ENSMUST00000160261.7	104454	ENSMUSG00000034098	Fstl5	follistatin-like 5	chr3:76180037:76182841
chr11	10245803	10251812	6010	*	1.23355	5.8282	33.1552	1.68e-06	5.67e-05	up	Distal Intergenic	11	11114223	11263526	149304	1	319922	ENSMUST00000109681.7	-862411	ENSMUSG00000050830	Vwc2	von Willebrand factor C domain containing 2	chr11:10245803:10251812
chr14	80194257	80197199	2943	*	1.64807	4.73605	33.1285	1.69e-06	5.7e-05	up	Distal Intergenic	14	80000302	80021930	21629	1	380924	ENSMUST00000088735.3	193955	ENSMUSG00000022026	Olfm4	olfactomedin 4	chr14:80194257:80197199
chrX	57127097	57129484	2388	*	2.15679	4.36411	33.115	1.7e-06	5.71e-05	up	Distal Intergenic	20	57099586	57102061	2476	1	170828	ENSMUST00000141936.1	27511	ENSMUSG00000031131	Vgll1	vestigial like family member 1	chrX:57127097:57129484
chr8	79047189	79049748	2560	*	1.76471	4.41878	33.0452	1.73e-06	5.78e-05	up	Intron (ENSMUST00000087927.10/622675, intron 1 of 2)	8	79028587	79190856	162270	1	622675	ENSMUST00000238669.1	18602	ENSMUSG00000071064	Zfp827	zinc finger protein 827	chr8:79047189:79049748
chr2	79313452	79317537	4086	*	1.55403	5.23524	32.9423	1.78e-06	5.89e-05	up	Exon (ENSMUST00000099972.4/16401, exon 18 of 28)	2	79332502	79333682	1181	2	228094	ENSMUST00000147402.1	16145	ENSMUSG00000075256	Cerkl	ceramide kinase-like	chr2:79313452:79317537
chr15	12712992	12718950	5959	*	1.40704	5.90609	32.9337	1.78e-06	5.89e-05	up	Exon (ENSMUST00000189469.6/68070, exon 2 of 5)	15	12443331	12739924	296594	2	68070	ENSMUST00000189469.6	20974	ENSMUSG00000022197	Pdzd2	PDZ domain containing 2	chr15:12712992:12718950
chr5	4074997	4078547	3551	*	1.5414	4.8067	32.9269	1.79e-06	5.89e-05	up	Exon (ENSMUST00000044492.9/100986, exon 46 of 48)	5	4065296	4070442	5147	1	100986	ENSMUST00000147629.1	9701	ENSMUSG00000040407	Akap9	A kinase (PRKA) anchor protein (yotiao) 9	chr5:4074997:4078547
chr15	51109382	51112750	3369	*	1.3608	5.32349	32.8909	1.8e-06	5.91e-05	up	Distal Intergenic	15	50846176	50890463	44288	2	83925	ENSMUST00000185183.1	-218919	ENSMUSG00000038679	Trps1	transcriptional repressor GATA binding 1	chr15:51109382:51112750
chr12	90723939	90726144	2206	*	2.52587	3.74204	32.8875	1.8e-06	5.91e-05	up	3' UTR	12	90724552	90738438	13887	2	13371	ENSMUST00000082432.4	12294	ENSMUSG00000007682	Dio2	deiodinase, iodothyronine, type II	chr12:90723939:90726144
chr18	78750977	78754115	3139	*	1.69918	4.55215	32.8136	1.84e-06	5.96e-05	up	3' UTR	18	78146148	78596942	450795	2	27411	ENSMUST00000237674.1	-154035	ENSMUSG00000024552	Slc14a2	solute carrier family 14 (urea transporter), member 2	chr18:78750977:78754115
chr3	102542301	102545194	2894	*	1.43391	5.22916	32.808	1.84e-06	5.96e-05	up	Distal Intergenic	3	102488694	102520995	32302	1	18049	ENSMUST00000198644.1	53607	ENSMUSG00000027859	Ngf	nerve growth factor	chr3:102542301:102545194
chr11	37042410	37045114	2705	*	2.29244	3.9902	32.7743	1.86e-06	6e-05	up	Intron (ENSMUST00000102801.7/23964, intron 2 of 30)	11	36139480	36944166	804687	2	23964	ENSMUST00000146113.7	-98244	ENSMUSG00000049336	Tenm2	teneurin transmembrane protein 2	chr11:37042410:37045114
chr9	52011279	52015468	4190	*	1.22212	5.83758	32.6636	1.91e-06	6.11e-05	up	Distal Intergenic	9	52047173	52088735	41563	1	19684	ENSMUST00000163153.8	-31705	ENSMUSG00000032050	Rdx	radixin	chr9:52011279:52015468
chr15	50416059	50417913	1855	*	2.5706	3.76283	32.6397	1.93e-06	6.14e-05	up	Distal Intergenic	15	50819499	50827521	8023	2	83925	ENSMUST00000183421.1	409608	ENSMUSG00000038679	Trps1	transcriptional repressor GATA binding 1	chr15:50416059:50417913
chr18	61984468	61988488	4021	*	1.19558	5.88626	32.6383	1.93e-06	6.14e-05	up	Exon (ENSMUST00000051720.5/225608, exon 9 of 17)	18	61977959	62015719	37761	1	225608	ENSMUST00000236759.1	6509	ENSMUSG00000045629	Sh3tc2	SH3 domain and tetratricopeptide repeats 2	chr18:61984468:61988488
chr5	71307133	71310347	3215	*	2.02808	4.1101	32.4616	2.02e-06	6.37e-05	up	Distal Intergenic	5	70957597	71095849	138253	2	14395	ENSMUST00000197284.4	-211284	ENSMUSG00000000560	Gabra2	gamma-aminobutyric acid (GABA) A receptor, subunit alpha 2	chr5:71307133:71310347
chr10	13665531	13669415	3885	*	1.41856	5.43051	32.4319	2.04e-06	6.38e-05	up	Intron (ENSMUST00000162610.7/66253, intron 4 of 5)	10	13523842	13553142	29301	2	56535	ENSMUST00000170376.7	-112389	ENSMUSG00000019809	Pex3	peroxisomal biogenesis factor 3	chr10:13665531:13669415
chr7	115562361	115570566	8206	*	1.11751	6.53529	32.3841	2.06e-06	6.44e-05	up	Intron (ENSMUST00000206034.1/20679, intron 9 of 15)	7	115512744	115597896	85153	2	20679	ENSMUST00000206775.1	27330	ENSMUSG00000051910	Sox6	SRY (sex determining region Y)-box 6	chr7:115562361:115570566
chr16	73651258	73654767	3510	*	1.5653	5.33319	32.3357	2.09e-06	6.51e-05	up	Distal Intergenic	16	73894664	73899885	5222	2	268902	ENSMUST00000149114.1	245118	ENSMUSG00000052516	Robo2	roundabout guidance receptor 2	chr16:73651258:73654767
chr2	178336409	178338750	2342	*	1.81183	4.4384	32.2481	2.14e-06	6.61e-05	up	3' UTR	2	178327792	178336491	8700	1	74189	ENSMUST00000133267.2	8617	ENSMUSG00000027525	Phactr3	phosphatase and actin regulator 3	chr2:178336409:178338750
chr4	91227341	91232271	4931	*	1.27573	5.61479	32.1929	2.17e-06	6.69e-05	up	Distal Intergenic	4	91253080	91254582	1503	2	15569	ENSMUST00000128599.1	22311	ENSMUSG00000008489	Elavl2	ELAV like RNA binding protein 1	chr4:91227341:91232271
chr3	142060081	142065830	5750	*	1.35404	5.7719	32.1112	2.22e-06	6.78e-05	up	Intron (ENSMUST00000098568.7/12167, intron 2 of 11)	3	141837136	141982264	145129	2	12167	ENSMUST00000029948.14	-77817	ENSMUSG00000052430	Bmpr1b	bone morphogenetic protein receptor, type 1B	chr3:142060081:142065830
chr17	72661208	72664330	3123	*	1.52991	5.04635	32.0663	2.24e-06	6.83e-05	up	Distal Intergenic	17	72204979	72604627	399649	2	11682	ENSMUST00000232804.1	-56581	ENSMUSG00000055471	Alk	anaplastic lymphoma kinase	chr17:72661208:72664330
chrX	128374744	128377020	2277	*	2.35046	3.83897	31.9731	2.3e-06	6.96e-05	up	Exon (ENSMUST00000126139.1/ENSMUST00000126139.1, exon 1 of 1)	20	127721182	127736554	15373	2	73934	ENSMUST00000052500.5	-638190	ENSMUSG00000043569	Cldn34c4	claudin 34C4	chrX:128374744:128377020
chr12	90634918	90637922	3005	*	2.13644	3.90978	31.8479	2.38e-06	7.14e-05	up	Distal Intergenic	12	90724552	90738438	13887	2	13371	ENSMUST00000082432.4	100516	ENSMUSG00000007682	Dio2	deiodinase, iodothyronine, type II	chr12:90634918:90637922
chr3	141853723	141856615	2893	*	1.54466	4.7725	31.7853	2.42e-06	7.24e-05	up	3' UTR	3	141789852	141791986	2135	1	22253	ENSMUST00000123631.1	63871	ENSMUSG00000059921	Unc5c	unc-5 netrin receptor C	chr3:141853723:141856615
chr18	4083398	4090693	7296	*	1.12251	6.39199	31.7512	2.44e-06	7.29e-05	up	Distal Intergenic	18	4165832	4182232	16401	1	67328	ENSMUST00000025076.9	-75139	ENSMUSG00000024233	Lyzl1	lysozyme-like 1	chr18:4083398:4090693
chr5	61938900	61942806	3907	*	1.54636	5.15765	31.5463	2.58e-06	7.62e-05	up	Distal Intergenic	5	61808816	61811163	2348	1	14380	ENSMUST00000053876.4	130084	ENSMUSG00000089992	G6pd2	glucose-6-phosphate dehydrogenase 2	chr5:61938900:61942806
chr8	119264964	119268849	3886	*	1.36522	5.21382	31.5162	2.6e-06	7.66e-05	up	Intron (ENSMUST00000117160.1/12554, intron 10 of 13)	8	119277411	119314116	36706	1	12554	ENSMUST00000151842.1	-8562	ENSMUSG00000031841	Cdh13	cadherin 13	chr8:119264964:119268849
chr13	27705301	27709225	3925	*	1.44586	5.56145	31.4397	2.65e-06	7.76e-05	up	3' UTR	13	27716407	27716725	319	2	18814	ENSMUST00000145879.1	7500	ENSMUSG00000021348	Prl7d1	prolactin family 7, subfamily d, member 1	chr13:27705301:27709225
chr7	78437521	78443880	6360	*	1.14698	6.02203	31.4269	2.66e-06	7.77e-05	up	Intron (ENSMUST00000039431.13/18213, intron 11 of 16)	7	78356095	78452123	96029	2	18213	ENSMUST00000205312.1	8243	ENSMUSG00000059146	Ntrk3	neurotrophic tyrosine kinase, receptor, type 3	chr7:78437521:78443880
chr15	33756348	33759976	3629	*	1.53844	4.98018	31.4216	2.67e-06	7.77e-05	up	Exon (ENSMUST00000228506.1/ENSMUST00000228506.1, exon 1 of 1)	15	33683875	33687884	4010	2	239364	ENSMUST00000042021.4	-68464	ENSMUSG00000038984	Tspyl5	testis-specific protein, Y-encoded-like 5	chr15:33756348:33759976
chr6	141609970	141616785	6816	*	1.09464	6.75384	31.3422	2.72e-06	7.87e-05	up	Distal Intergenic	6	141629518	141686646	57129	1	28253	ENSMUST00000042812.8	-12733	ENSMUSG00000030236	Slco1b2	solute carrier organic anion transporter family, member 1b2	chr6:141609970:141616785
chr12	40743999	40747951	3953	*	1.32817	5.31553	31.3335	2.73e-06	7.88e-05	up	Exon (ENSMUST00000037488.7/238130, exon 24 of 53)	12	40787592	40811341	23750	1	238130	ENSMUST00000220783.1	-39641	ENSMUSG00000035954	Dock4	dedicator of cytokinesis 4	chr12:40743999:40747951
chr15	6979844	6982517	2674	*	1.92161	4.39558	31.2725	2.78e-06	7.97e-05	up	Distal Intergenic	15	6815037	6874969	59933	2	18414	ENSMUST00000176826.1	-104875	ENSMUSG00000022146	Osmr	oncostatin M receptor	chr15:6979844:6982517
chr1	180206497	180212786	6290	*	1.05201	6.28095	31.2393	2.8e-06	8.02e-05	up	Exon (ENSMUST00000192794.1/ENSMUST00000192794.1, exon 1 of 3)	1	180179248	180199602	20355	2	67426	ENSMUST00000161743.2	-6895	ENSMUSG00000026489	Coq8a	coenzyme Q8A	chr1:180206497:180212786
chr17	86629865	86635309	5445	*	1.09589	5.80308	31.2096	2.82e-06	8.07e-05	up	Exon (ENSMUST00000097275.8/18754, exon 14 of 15)	17	86753700	86833410	79711	1	13819	ENSMUST00000024954.10	-118391	ENSMUSG00000024140	Epas1	endothelial PAS domain protein 1	chr17:86629865:86635309
chr7	128900229	128906106	5878	*	1.30203	5.32532	31.2039	2.83e-06	8.07e-05	up	Intron (ENSMUST00000205528.1/ENSMUST00000205528.1, intron 4 of 5)	7	128745420	128750378	4959	1	207352	ENSMUST00000206986.1	154809	ENSMUSG00000055319	Sec23ip	Sec23 interacting protein	chr7:128900229:128906106
chr1	45841549	45847527	5979	*	1.30431	5.36861	31.1795	2.85e-06	8.12e-05	up	Distal Intergenic	1	45822558	45823616	1059	1	73674	ENSMUST00000186651.1	18991	ENSMUSG00000025995	Wdr75	WD repeat domain 75	chr1:45841549:45847527
chr6	111436875	111440542	3668	*	1.89288	4.72177	31.1394	2.88e-06	8.18e-05	up	Intron (ENSMUST00000174018.7/108073, intron 9 of 9)	6	111495715	111499933	4219	1	108073	ENSMUST00000173001.2	-55173	ENSMUSG00000056755	Grm7	glutamate receptor, metabotropic 7	chr6:111436875:111440542
chr8	47603352	47606074	2723	*	1.66229	4.78021	31.0984	2.91e-06	8.23e-05	up	Distal Intergenic	8	47667178	47673689	6512	2	69260	ENSMUST00000146625.2	67615	ENSMUSG00000063049	Ing2	inhibitor of growth family, member 2	chr8:47603352:47606074
chr3	60458231	60463004	4774	*	1.11859	5.90194	31.0655	2.94e-06	8.28e-05	up	Distal Intergenic	3	60472830	60595764	122935	1	56758	ENSMUST00000195724.5	-9826	ENSMUSG00000027763	Mbnl1	muscleblind like splicing factor 1	chr3:60458231:60463004
chr8	75374134	75378750	4617	*	1.54487	5.33222	31.0126	2.98e-06	8.36e-05	up	Distal Intergenic	8	75448694	75984478	535785	1	71831	ENSMUST00000034033.14	-69944	ENSMUSG00000031620	Iqcm	IQ motif containing M	chr8:75374134:75378750
chr1	187968488	187972474	3987	*	1.50521	4.77463	31.0082	2.98e-06	8.36e-05	up	Intron (ENSMUST00000127489.7/26381, intron 3 of 3)	1	187997827	188214885	217059	1	26381	ENSMUST00000027906.12	-25353	ENSMUSG00000026610	Esrrg	estrogen-related receptor gamma	chr1:187968488:187972474
chr13	12070057	12073967	3911	*	1.15589	5.79127	30.9931	2.99e-06	8.39e-05	up	Intron (ENSMUST00000021750.14/20191, intron 1 of 104)	13	11917262	12106459	189198	2	20191	ENSMUST00000221341.1	32492	ENSMUSG00000021313	Ryr2	ryanodine receptor 2, cardiac	chr13:12070057:12073967
chr17	4944083	4949771	5689	*	1.06294	6.1296	30.8423	3.12e-06	8.64e-05	up	Exon (ENSMUST00000232522.1/ENSMUST00000232522.1, exon 1 of 2)	17	4994332	5097733	103402	1	239985	ENSMUST00000124362.1	-44561	ENSMUSG00000069729	Arid1b	AT rich interactive domain 1B (SWI-like)	chr17:4944083:4949771
chr1	188137420	188142741	5322	*	1.10312	5.97028	30.8321	3.13e-06	8.65e-05	up	Intron (ENSMUST00000110939.7/26381, intron 4 of 7)	1	188262023	188357520	95498	1	22283	ENSMUST00000142189.7	-119282	ENSMUSG00000026609	Ush2a	usherin	chr1:188137420:188142741
chr2	126726790	126731934	5145	*	1.17251	5.80134	30.7973	3.16e-06	8.72e-05	up	Exon (ENSMUST00000138859.1/84092, exon 5 of 17)	2	126707360	126759290	51931	1	84092	ENSMUST00000110416.2	19430	ENSMUSG00000027363	Usp8	ubiquitin specific peptidase 8	chr2:126726790:126731934
chr9	96138410	96142344	3935	*	1.34733	5.49928	30.6762	3.26e-06	8.96e-05	up	3' UTR	9	96124220	96137820	13601	1	235533	ENSMUST00000136496.1	14190	ENSMUSG00000041440	Gk5	glycerol kinase 5 (putative)	chr9:96138410:96142344
chr12	90606668	90609962	3295	*	1.47739	4.923	30.6395	3.3e-06	9.04e-05	up	Distal Intergenic	12	90724552	90738438	13887	2	13371	ENSMUST00000082432.4	128476	ENSMUSG00000007682	Dio2	deiodinase, iodothyronine, type II	chr12:90606668:90609962
chr6	106818608	106825365	6758	*	1.23981	6.26261	30.5708	3.36e-06	9.19e-05	up	Distal Intergenic	6	106780201	106800074	19874	2	58799	ENSMUST00000113239.9	-18534	ENSMUSG00000005362	Crbn	cereblon	chr6:106818608:106825365
chr13	30558454	30563798	5345	*	1.01401	6.49856	30.5514	3.38e-06	9.19e-05	up	Distal Intergenic	13	30540308	30545362	5055	2	66694	ENSMUST00000042834.3	-13092	ENSMUSG00000038462	Uqcrfs1	ubiquinol-cytochrome c reductase, Rieske iron-sulfur polypeptide 1	chr13:30558454:30563798
chr16	85414044	85416570	2527	*	1.35712	5.45726	30.5464	3.38e-06	9.19e-05	up	Distal Intergenic	16	85421533	85550417	128885	2	224405	ENSMUST00000175700.7	133847	ENSMUSG00000041134	Cyyr1	cysteine and tyrosine-rich protein 1	chr16:85414044:85416570
chr2	126543705	126547271	3567	*	1.55841	5.09502	30.5094	3.41e-06	9.26e-05	up	Distal Intergenic	2	126552407	126588243	35837	1	26458	ENSMUST00000061491.13	-5136	ENSMUSG00000027359	Slc27a2	solute carrier family 27 (fatty acid transporter), member 2	chr2:126543705:126547271
chr1	167435718	167439189	3472	*	1.2655	5.38995	30.47	3.45e-06	9.32e-05	up	Distal Intergenic	1	167445669	167466780	21112	2	240899	ENSMUST00000036643.5	27591	ENSMUSG00000040485	Lrrc52	leucine rich repeat containing 52	chr1:167435718:167439189
chr5	4093433	4095858	2426	*	2.14417	4.05867	30.4513	3.47e-06	9.36e-05	up	Intron (ENSMUST00000001507.4/13121, intron 5 of 9)	5	4099276	4103381	4106	2	13121	ENSMUST00000151539.2	7523	ENSMUSG00000001467	Cyp51	cytochrome P450, family 51	chr5:4093433:4095858
chr6	107753354	107756385	3032	*	1.64105	4.58534	30.3844	3.53e-06	9.45e-05	up	Distal Intergenic	6	107529768	107570214	40447	1	16979	ENSMUST00000049285.9	223586	ENSMUSG00000034648	Lrrn1	leucine rich repeat protein 1, neuronal	chr6:107753354:107756385
chr15	36830229	36833585	3357	*	1.56538	4.99786	30.3216	3.59e-06	9.59e-05	up	Distal Intergenic	15	36793539	36796929	3391	2	22631	ENSMUST00000227067.1	-33300	ENSMUSG00000022285	Ywhaz	tyrosine 3-monooxygenase/tryptophan 5-monooxygenase activation protein, zeta polypeptide	chr15:36830229:36833585
chr16	26380604	26384363	3760	*	1.49618	4.75011	30.2127	3.7e-06	9.81e-05	up	Distal Intergenic	16	26356642	26371841	15200	2	12737	ENSMUST00000023154.2	-8763	ENSMUSG00000022512	Cldn1	claudin 1	chr16:26380604:26384363
chr2	44582975	44585370	2396	*	1.91974	4.14868	30.1919	3.73e-06	9.84e-05	up	Intron (ENSMUST00000112810.7/227835, intron 7 of 10)	2	44570370	44571714	1345	2	227835	ENSMUST00000143333.1	-11261	ENSMUSG00000036890	Gtdc1	glycosyltransferase-like domain containing 1	chr2:44582975:44585370
chrX	16779951	16784195	4245	*	1.49722	4.98487	30.1378	3.78e-06	9.93e-05	up	Intron (ENSMUST00000040820.12/109731, intron 1 of 14)	20	16710039	16817275	107237	2	109731	ENSMUST00000168613.7	33080	ENSMUSG00000040147	Maob	monoamine oxidase B	chrX:16779951:16784195
chr1	69466052	69467803	1752	*	1.66324	4.49285	30.115	3.8e-06	9.94e-05	up	Distal Intergenic	1	69538768	69684157	145390	2	22779	ENSMUST00000188110.6	216354	ENSMUSG00000025997	Ikzf2	IKAROS family zinc finger 2	chr1:69466052:69467803
chr18	46628206	46630557	2352	*	1.61314	4.68849	30.066	3.86e-06	0.000100176	up	Distal Intergenic	18	46598014	46616435	18422	1	13664	ENSMUST00000236497.1	30192	ENSMUSG00000057561	Eif1a	eukaryotic translation initiation factor 1A	chr18:46628206:46630557
chr14	61209210	61213080	3871	*	1.6399	4.72655	30.0563	3.87e-06	0.000100356	up	Exon (ENSMUST00000119943.7/50720, exon 9 of 9)	14	61193473	61202705	9233	1	50720	ENSMUST00000229692.1	15737	ENSMUSG00000048279	Sacs	sacsin	chr14:61209210:61213080
chr2	57625757	57628536	2780	*	1.69152	4.91006	29.9591	3.97e-06	0.000102632	up	Distal Intergenic	2	57267377	57268108	732	1	14571	ENSMUST00000154612.1	358380	ENSMUSG00000026827	Gpd2	glycerol phosphate dehydrogenase 2, mitochondrial	chr2:57625757:57628536
chr10	14844790	14847736	2947	*	1.68645	4.62674	29.9146	4.02e-06	0.00010309	up	Distal Intergenic	10	14760219	14770583	10365	1	18101	ENSMUST00000190751.1	84571	ENSMUSG00000019865	Nmbr	neuromedin B receptor	chr10:14844790:14847736
chr16	60983782	60986875	3094	*	2.008	4.64671	29.8349	4.11e-06	0.000104861	up	Distal Intergenic	16	60424262	60605531	181270	2	13840	ENSMUST00000159383.7	-378251	ENSMUSG00000055540	Epha6	Eph receptor A6	chr16:60983782:60986875
chr14	41167184	41172548	5365	*	1.22796	5.49596	29.8342	4.11e-06	0.000104861	up	3' UTR	14	41174726	41183135	8410	2	20390	ENSMUST00000225892.1	10587	ENSMUSG00000021795	Sftpd	surfactant associated protein D	chr14:41167184:41172548
chr8	14617469	14621718	4250	*	1.33238	5.4382	29.7323	4.23e-06	0.000107304	up	Intron (ENSMUST00000152652.7/244310, intron 3 of 14)	8	14742753	14760902	18150	1	244310	ENSMUST00000137130.1	-121035	ENSMUSG00000047495	Dlgap2	DLG associated protein 2	chr8:14617469:14621718
chr10	20512248	20519961	7714	*	1.0199	6.35896	29.59	4.4e-06	0.00010974	up	Exon (ENSMUST00000097355.3/ENSMUST00000097355.3, exon 1 of 2)	10	20398928	20548328	149401	2	29863	ENSMUST00000169016.7	28367	ENSMUSG00000019990	Pde7b	phosphodiesterase 7B	chr10:20512248:20519961
chr13	111613430	111617813	4384	*	1.11339	5.78968	29.349	4.7e-06	0.000114928	up	Exon (ENSMUST00000150623.1/ENSMUST00000150623.1, exon 1 of 2)	13	111680979	111706642	25664	1	218613	ENSMUST00000231273.1	-63166	ENSMUSG00000032727	Mier3	MIER family member 3	chr13:111613430:111617813
chr15	62433045	62436601	3557	*	1.30335	5.557	29.3317	4.73e-06	0.000115197	up	Distal Intergenic	15	62222603	62242505	19903	1	19296	ENSMUST00000182141.1	210442	ENSMUSG00000097039	Pvt1	Pvt1 oncogene	chr15:62433045:62436601
chr15	68965094	68974570	9477	*	1.01461	6.10185	29.3081	4.76e-06	0.000115674	up	Intron (ENSMUST00000022954.6/13992, intron 1 of 8)	15	68930068	69024765	94698	1	13992	ENSMUST00000230073.1	35026	ENSMUSG00000022332	Khdrbs3	KH domain containing, RNA binding, signal transduction associated 3	chr15:68965094:68974570
chr9	103719697	103722992	3296	*	1.49015	4.75146	29.2414	4.85e-06	0.000117458	up	Intron (ENSMUST00000189588.6/81907, intron 2 of 5)	9	103482947	103692807	209861	2	81907	ENSMUST00000049452.14	-26890	ENSMUSG00000042757	Tmem108	transmembrane protein 108	chr9:103719697:103722992
chr9	55797502	55801083	3582	*	1.43033	5.0232	29.2245	4.87e-06	0.000117823	up	Intron (ENSMUST00000214747.1/244891, intron 21 of 32)	9	55743629	55792310	48682	2	244891	ENSMUST00000215323.1	-5192	ENSMUSG00000034007	Scaper	S phase cyclin A-associated protein in the ER	chr9:55797502:55801083
chr2	77989535	77995476	5942	*	1.22518	5.74203	29.2171	4.88e-06	0.000117947	up	Distal Intergenic	2	77895653	77946375	50723	2	80744	ENSMUST00000065889.9	-43160	ENSMUSG00000027014	Cwc22	CWC22 spliceosome-associated protein	chr2:77989535:77995476
chr5	51680233	51682777	2545	*	1.96522	4.19085	29.1943	4.91e-06	0.000118242	up	Distal Intergenic	5	51495780	51567726	71947	2	19017	ENSMUST00000127135.2	-112507	ENSMUSG00000029167	Ppargc1a	peroxisome proliferative activated receptor, gamma, coactivator 1 alpha	chr5:51680233:51682777
chr2	79975525	79979568	4044	*	1.21569	5.79477	29.1746	4.94e-06	0.000118658	up	Intron (ENSMUST00000102655.9/18573, intron 1 of 14)	2	79865036	79927791	62756	2	18573	ENSMUST00000134739.1	-47734	ENSMUSG00000059173	Pde1a	phosphodiesterase 1A, calmodulin-dependent	chr2:79975525:79979568
chr18	82349350	82352918	3569	*	1.45537	4.85637	29.1577	4.96e-06	0.000118973	up	Intron (ENSMUST00000235445.1/ENSMUST00000235445.1, intron 2 of 3)	18	82392380	82406777	14398	2	14427	ENSMUST00000065224.7	53859	ENSMUSG00000024553	Galr1	galanin receptor 1	chr18:82349350:82352918
chr2	55797155	55799836	2682	*	2.36636	3.74354	29.14	4.99e-06	0.00011937	up	Distal Intergenic	2	55437165	55598140	160976	1	16519	ENSMUST00000112632.1	359990	ENSMUSG00000026824	Kcnj3	potassium inwardly-rectifying channel, subfamily J, member 3	chr2:55797155:55799836
chr6	8045556	8048506	2951	*	1.73749	4.3732	29.0909	5.05e-06	0.00012063	up	Intron (ENSMUST00000115537.1/213945, intron 27 of 34)	6	8021290	8022766	1477	2	213945	ENSMUST00000134731.1	-22790	ENSMUSG00000068794	Col28a1	collagen, type XXVIII, alpha 1	chr6:8045556:8048506
chr14	28251436	28253432	1997	*	2.11758	4.02846	29.0294	5.14e-06	0.000122036	up	Intron (ENSMUST00000210135.1/238988, intron 16 of 19)	14	28455521	28476003	20483	1	238988	ENSMUST00000224045.1	-202089	ENSMUSG00000040640	Erc2	ELKS/RAB6-interacting/CAST family member 2	chr14:28251436:28253432
chr19	21328927	21332847	3921	*	1.27383	5.34302	28.9983	5.19e-06	0.000122909	up	Distal Intergenic	19	21276040	21280971	4932	1	22682	ENSMUST00000133175.1	52887	ENSMUSG00000024750	Zfand5	zinc finger, AN1-type domain 5	chr19:21328927:21332847
chr16	40074232	40078868	4637	*	1.20045	5.76291	28.9637	5.24e-06	0.000123907	up	Intron (ENSMUST00000189229.6/268890, intron 1 of 2)	16	39984595	40657886	673292	1	268890	ENSMUST00000189829.1	89637	ENSMUSG00000061080	Lsamp	limbic system-associated membrane protein	chr16:40074232:40078868
chr12	62973586	62977142	3557	*	1.54772	5.15353	28.946	5.26e-06	0.000124227	up	Distal Intergenic	12	62687822	62688245	424	1	73309	ENSMUST00000172433.2	285764	NA	Spanxn4	SPANX family, member N4	chr12:62973586:62977142
chr8	24063400	24066400	3001	*	1.67706	4.64567	28.8421	5.42e-06	0.000126602	up	Intron (ENSMUST00000123412.1/320158, intron 6 of 7)	8	23929053	24015192	86140	1	320158	ENSMUST00000146774.1	134347	ENSMUSG00000037492	Zmat4	zinc finger, matrin type 4	chr8:24063400:24066400
chr14	80494619	80496320	1702	*	2.62666	3.61486	28.8419	5.42e-06	0.000126602	up	Distal Intergenic	14	80000302	80021930	21629	1	380924	ENSMUST00000088735.3	494317	ENSMUSG00000022026	Olfm4	olfactomedin 4	chr14:80494619:80496320
chr18	24877262	24882856	5595	*	1.41891	5.13015	28.8336	5.43e-06	0.000126797	up	Intron (ENSMUST00000037097.8/225288, intron 3 of 26)	18	24709445	25133501	424057	1	225288	ENSMUST00000234834.1	167817	ENSMUSG00000034295	Fhod3	formin homology 2 domain containing 3	chr18:24877262:24882856
chr1	187405901	187408767	2867	*	1.43312	4.82253	28.8196	5.45e-06	0.000127197	up	Distal Intergenic	1	187226180	187351427	125248	1	67769	ENSMUST00000160570.1	179721	ENSMUSG00000039210	Gpatch2	G patch domain containing 2	chr1:187405901:187408767
chr9	44941196	44944125	2930	*	1.46379	4.80511	28.783	5.51e-06	0.000127687	up	3' UTR	9	44913217	44920742	7526	2	27425	ENSMUST00000043675.8	-20454	ENSMUSG00000038717	Atp5l	ATP synthase, H+ transporting, mitochondrial F0 complex, subunit G	chr9:44941196:44944125
chrX	74897952	74902340	4389	*	1.64116	4.57072	28.7566	5.55e-06	0.000128362	up	Distal Intergenic	20	74837196	74843355	6160	1	546325	ENSMUST00000114116.1	60756	ENSMUSG00000079531	Pwwp4d	PWWP domain containing 4D	chrX:74897952:74902340
chr5	63310513	63312419	1907	*	1.72003	4.32854	28.7533	5.56e-06	0.000128379	up	Distal Intergenic	5	63649102	63793387	144286	1	319807	ENSMUST00000160066.7	-336683	ENSMUSG00000090061	Nwd2	NACHT and WD repeat domain containing 2	chr5:63310513:63312419
chr3	75896609	75899498	2890	*	1.51197	4.7314	28.7423	5.57e-06	0.000128415	up	Exon (ENSMUST00000038563.13/73124, exon 7 of 15)	3	75894853	75902446	7594	2	73124	ENSMUST00000150904.1	2948	ENSMUSG00000034109	Golim4	golgi integral membrane protein 4	chr3:75896609:75899498
chr1	128388602	128394466	5865	*	1.10414	6.05538	28.7004	5.64e-06	0.000129596	up	Exon (ENSMUST00000027602.14/226414, exon 5 of 16)	1	128374891	128379487	4597	2	226414	ENSMUST00000186398.1	-9115	ENSMUSG00000026356	Dars	aspartyl-tRNA synthetase	chr1:128388602:128394466
chr13	119655021	119665674	10654	*	1.00456	6.76916	28.6964	5.65e-06	0.00012964	up	Exon (ENSMUST00000224768.1/ENSMUST00000224768.1, exon 1 of 1)	13	119649516	119651156	1641	1	56838	ENSMUST00000225880.1	5505	ENSMUSG00000074715	Ccl28	chemokine (C-C motif) ligand 28	chr13:119655021:119665674
chr3	121558081	121562554	4474	*	1.35454	5.32179	28.5376	5.91e-06	0.000133554	up	Distal Intergenic	3	121459528	121532404	72877	2	213603	ENSMUST00000039197.8	-25677	ENSMUSG00000039865	Slc44a3	solute carrier family 44, member 3	chr3:121558081:121562554
chr3	106287879	106289293	1415	*	2.00984	3.82686	28.534	5.91e-06	0.000133554	up	Intron (ENSMUST00000197160.1/ENSMUST00000197160.1, intron 4 of 9)	3	106201490	106219507	18018	2	104183	ENSMUST00000082219.5	-68372	ENSMUSG00000063779	Chil4	chitinase-like 4	chr3:106287879:106289293
chr6	117056877	117061826	4950	*	1.17377	5.52533	28.4457	6.06e-06	0.000136091	up	Distal Intergenic	6	117168535	117175069	6535	1	20315	ENSMUST00000112866.7	-106709	ENSMUSG00000061353	Cxcl12	chemokine (C-X-C motif) ligand 12	chr6:117056877:117061826
chr15	43198145	43202287	4143	*	1.44747	4.71426	28.3981	6.14e-06	0.000137169	up	Distal Intergenic	15	43020794	43170826	150033	2	239405	ENSMUST00000226810.1	-27319	ENSMUSG00000051920	Rspo2	R-spondin 2	chr15:43198145:43202287
chr2	106843389	106847970	4582	*	1.64607	4.61781	28.099	6.69e-06	0.000146137	up	Intron (ENSMUST00000111063.7/77015, intron 4 of 6)	2	106730490	106783977	53488	1	77015	ENSMUST00000133401.1	112899	ENSMUSG00000016386	Mpped2	metallophosphoesterase domain containing 2	chr2:106843389:106847970
chr9	103714947	103717817	2871	*	1.80141	4.26902	28.0903	6.7e-06	0.000146137	up	Intron (ENSMUST00000189588.6/81907, intron 2 of 5)	9	103482947	103692807	209861	2	81907	ENSMUST00000049452.14	-22140	ENSMUSG00000042757	Tmem108	transmembrane protein 108	chr9:103714947:103717817
chr16	73868573	73872937	4365	*	1.19168	5.78281	27.8897	7.1e-06	0.00015323	up	Distal Intergenic	16	73894664	73899885	5222	2	268902	ENSMUST00000149114.1	26948	ENSMUSG00000052516	Robo2	roundabout guidance receptor 2	chr16:73868573:73872937
chr1	174745326	174751941	6616	*	1.12547	6.62727	27.7155	7.46e-06	0.000159587	up	Intron (ENSMUST00000030039.12/54418, intron 15 of 17)	1	174714326	174821271	106946	1	54418	ENSMUST00000193905.1	31000	ENSMUSG00000028354	Fmn2	formin 2	chr1:174745326:174751941
chr15	94306971	94311276	4306	*	1.16274	5.84239	27.5894	7.74e-06	0.000163076	up	Intron (ENSMUST00000035342.10/223838, intron 28 of 38)	15	94270163	94404258	134096	2	223838	ENSMUST00000035342.10	92982	ENSMUSG00000022449	Adamts20	a disintegrin-like and metallopeptidase (reprolysin type) with thrombospondin type 1 motif, 20	chr15:94306971:94311276
chrX	94553177	94554737	1561	*	2.09565	3.79139	27.5403	7.85e-06	0.000164563	up	Distal Intergenic	20	94535474	94542143	6670	2	94275	ENSMUST00000026142.7	-11034	ENSMUSG00000025151	Maged1	MAGE family member D1	chrX:94553177:94554737
chr1	62049251	62054309	5059	*	1.35804	5.44231	27.5089	7.92e-06	0.000165465	up	Intron (ENSMUST00000138768.7/72823, intron 3 of 4)	1	62131195	62136109	4915	2	105243940	ENSMUST00000127498.2	81800	ENSMUSG00000085019	Pard3bos2	par-3 family cell polarity regulator beta, opposite strand 2	chr1:62049251:62054309
chr1	95222186	95226921	4736	*	1.51606	4.88793	27.5065	7.92e-06	0.000165465	up	Distal Intergenic	1	95313623	95335284	21662	1	67698	ENSMUST00000059975.7	-86702	ENSMUSG00000051185	Fam174a	family with sequence similarity 174, member A	chr1:95222186:95226921
chr1	15069275	15071812	2538	*	1.7835	4.3018	27.5039	7.93e-06	0.000165471	up	Distal Intergenic	1	14872648	14918862	46215	2	277328	ENSMUST00000041447.4	-150413	ENSMUSG00000032769	Trpa1	transient receptor potential cation channel, subfamily A, member 1	chr1:15069275:15071812
chr2	149837518	149841567	4050	*	1.49394	4.69146	27.5003	7.94e-06	0.000165526	up	5' UTR	2	149830922	149899881	68960	1	433485	ENSMUST00000149705.1	6596	ENSMUSG00000074736	Syndig1	synapse differentiation inducing 1	chr2:149837518:149841567
chr9	75115023	75118645	3623	*	1.1968	5.39483	27.4543	8.04e-06	0.00016673	up	Exon (ENSMUST00000149823.1/17918, exon 2 of 2)	9	75140699	75147297	6599	1	17918	ENSMUST00000142181.1	-22054	ENSMUSG00000034593	Myo5a	myosin VA	chr9:75115023:75118645
chr1	125692008	125695838	3831	*	1.39225	5.06705	27.443	8.07e-06	0.0001671	up	Intron (ENSMUST00000027581.6/71111, intron 1 of 1)	1	125676995	125873862	196868	1	71111	ENSMUST00000027581.6	15013	ENSMUSG00000026343	Gpr39	G protein-coupled receptor 39	chr1:125692008:125695838
chr11	112217973	112220424	2452	*	1.72637	4.13897	27.4306	8.1e-06	0.000167464	up	Distal Intergenic	11	112664839	112669398	4560	2	217294	ENSMUST00000141399.1	448974	ENSMUSG00000041674	BC006965	cDNA sequence BC006965	chr11:112217973:112220424
chr5	43023393	43024907	1515	*	2.35966	3.6698	27.4204	8.12e-06	0.00016784	up	Distal Intergenic	5	43233170	43289723	56554	1	231207	ENSMUST00000166713.8	-208263	ENSMUSG00000039782	Cpeb2	cytoplasmic polyadenylation element binding protein 2	chr5:43023393:43024907
chr13	95921123	95925160	4038	*	1.51194	4.68194	27.3895	8.19e-06	0.000169106	up	Distal Intergenic	13	95732931	95892483	159553	2	544963	ENSMUST00000238515.1	-28640	ENSMUSG00000021676	Iqgap2	IQ motif containing GTPase activating protein 2	chr13:95921123:95925160
chr17	41788852	41791006	2155	*	2.18951	3.82164	27.3389	8.31e-06	0.000170636	up	Distal Intergenic	17	42315947	42505077	189131	1	627626	ENSMUST00000048691.5	-524941	ENSMUSG00000042256	Ptchd4	patched domain containing 4	chr17:41788852:41791006
chr13	37276388	37281720	5333	*	1.02685	5.86493	27.2703	8.48e-06	0.000173566	up	Distal Intergenic	13	37345208	37419036	73829	1	17084	ENSMUST00000021860.6	-63488	ENSMUSG00000021423	Ly86	lymphocyte antigen 86	chr13:37276388:37281720
chr4	67319187	67322830	3644	*	1.28612	5.16169	27.253	8.52e-06	0.000174194	up	Distal Intergenic	4	66828202	66839618	11417	1	21898	ENSMUST00000147008.1	490985	ENSMUSG00000039005	Tlr4	toll-like receptor 4	chr4:67319187:67322830
chr5	51581646	51587085	5440	*	1.17212	5.85816	27.1409	8.8e-06	0.000178452	up	Distal Intergenic	5	51495780	51567726	71947	2	19017	ENSMUST00000127135.2	-13920	ENSMUSG00000029167	Ppargc1a	peroxisome proliferative activated receptor, gamma, coactivator 1 alpha	chr5:51581646:51587085
chr18	54756814	54759223	2410	*	1.96652	4.0403	27.1165	8.86e-06	0.000179134	up	Distal Intergenic	18	54892481	54895562	3082	2	269023	ENSMUST00000237009.1	136339	ENSMUSG00000052713	Zfp608	zinc finger protein 608	chr18:54756814:54759223
chr12	72463980	72470048	6069	*	1.01931	6.17561	27.0188	9.12e-06	0.000182625	up	Exon (ENSMUST00000161284.2/78257, exon 13 of 25)	12	72476074	72477661	1588	1	78257	ENSMUST00000161547.1	-6026	ENSMUSG00000021090	Lrrc9	leucine rich repeat containing 9	chr12:72463980:72470048
chr13	81747351	81751282	3932	*	1.33314	5.3219	27.0012	9.17e-06	0.000183311	up	3' UTR	13	81783077	81797155	14079	1	12626	ENSMUST00000022009.9	-31795	ENSMUSG00000021537	Cetn3	centrin 3	chr13:81747351:81751282
chr1	175168186	175173146	4961	*	1.28142	5.43369	26.9412	9.33e-06	0.000185279	up	Intron (ENSMUST00000194555.5/24012, intron 4 of 17)	1	175059736	175086180	26445	2	24012	ENSMUST00000195477.5	-82006	ENSMUSG00000026527	Rgs7	regulator of G protein signaling 7	chr1:175168186:175173146
chr6	66427521	66431244	3724	*	1.47458	4.92014	26.9044	9.43e-06	0.000186765	up	Distal Intergenic	6	66535390	66547220	11831	1	56150	ENSMUST00000116605.7	-104146	ENSMUSG00000029910	Mad2l1	MAD2 mitotic arrest deficient-like 1	chr6:66427521:66431244
chr2	79308623	79310759	2137	*	1.72802	4.21252	26.8353	9.62e-06	0.00018954	up	Intron (ENSMUST00000099972.4/16401, intron 17 of 27)	2	79332502	79333682	1181	2	228094	ENSMUST00000147402.1	22923	ENSMUSG00000075256	Cerkl	ceramide kinase-like	chr2:79308623:79310759
chr1	52881744	52885640	3897	*	1.12529	5.61747	26.8319	9.63e-06	0.00018954	up	Exon (ENSMUST00000159352.7/227095, exon 7 of 12)	1	52865089	52901320	36232	1	227095	ENSMUST00000159431.1	16655	ENSMUSG00000041426	Hibch	3-hydroxyisobutyryl-Coenzyme A hydrolase	chr1:52881744:52885640
chr17	58800832	58803967	3136	*	1.63841	4.43999	26.8158	9.67e-06	0.000189879	up	Exon (ENSMUST00000232925.1/ENSMUST00000232925.1, exon 1 of 1)	17	58878808	58884133	5326	2	69239	ENSMUST00000177108.1	80166	ENSMUSG00000024227	Pdzph1	PDZ and pleckstrin homology domains 1	chr17:58800832:58803967
chr5	51477161	51481588	4428	*	1.53264	4.46024	26.8148	9.68e-06	0.000189879	up	Intron (ENSMUST00000132734.7/19017, intron 7 of 12)	5	51457653	51553871	96219	2	19017	ENSMUST00000031059.13	72283	ENSMUSG00000029167	Ppargc1a	peroxisome proliferative activated receptor, gamma, coactivator 1 alpha	chr5:51477161:51481588
chr10	73699943	73702486	2544	*	1.66582	4.33451	26.8119	9.68e-06	0.000189879	up	Intron (ENSMUST00000123398.8/11994, intron 2 of 13)	10	73821867	74634765	812899	1	11994	ENSMUST00000064562.13	-119381	ENSMUSG00000052613	Pcdh15	protocadherin 15	chr10:73699943:73702486
chr7	62230420	62233411	2992	*	1.7587	4.16754	26.7617	9.83e-06	0.00019141	up	Distal Intergenic	7	62346569	62350262	3694	1	17984	ENSMUST00000038775.5	-113158	ENSMUSG00000033585	Ndn	necdin, MAGE family member	chr7:62230420:62233411
chr9	34606722	34614546	7825	*	1.25804	5.39841	26.7394	9.89e-06	0.000192093	up	Intron (ENSMUST00000115148.8/67703, intron 2 of 16)	9	34488936	35036310	547375	1	67703	ENSMUST00000187182.6	117786	ENSMUSG00000032036	Kirrel3	kirre like nephrin family adhesion molecule 3	chr9:34606722:34614546
chr2	73898590	73903499	4910	*	1.29063	5.38009	26.7279	9.92e-06	0.000192237	up	Distal Intergenic	2	73816509	73892639	76131	2	11909	ENSMUST00000112016.8	-5951	ENSMUSG00000027104	Atf2	activating transcription factor 2	chr2:73898590:73903499
chr6	57543989	57545933	1945	*	1.82184	4.07955	26.7003	1e-05	0.000193663	up	Intron (ENSMUST00000204686.1/67138, intron 3 of 13)	6	57534435	57535468	1034	2	243382	ENSMUST00000203713.1	-8521	ENSMUSG00000037826	Ppm1k	protein phosphatase 1K (PP2C domain containing)	chr6:57543989:57545933
chrX	94376927	94379640	2714	*	1.74299	4.36847	26.679	1.01e-05	0.000194108	up	Intron (ENSMUST00000113898.7/68316, intron 1 of 8)	20	94367183	94417093	49911	1	68316	ENSMUST00000113895.1	9744	ENSMUSG00000079508	Apoo	apolipoprotein O	chrX:94376927:94379640
chr18	85153371	85155957	2587	*	1.96976	3.79969	26.537	1.05e-05	0.000199368	up	Distal Intergenic	18	84965510	84981472	15963	1	50764	ENSMUST00000225015.1	187861	ENSMUSG00000034391	Fbxo15	F-box protein 15	chr18:85153371:85155957
chr15	73880629	73888456	7828	*	1.01581	6.21055	26.5042	1.06e-05	0.000200491	up	Distal Intergenic	15	73796736	73839699	42964	2	268816	ENSMUST00000136698.1	-40930	ENSMUSG00000072487	Mroh5	maestro heat-like repeat family member 5	chr15:73880629:73888456
chr6	141201279	141203610	2332	*	1.56879	4.54403	26.4921	1.06e-05	0.000201069	up	Distal Intergenic	6	141249269	141507448	258180	1	54611	ENSMUST00000043259.9	-45659	ENSMUSG00000041741	Pde3a	phosphodiesterase 3A, cGMP inhibited	chr6:141201279:141203610
chr1	187935960	187939982	4023	*	1.54706	4.844	26.4618	1.07e-05	0.000202216	up	Intron (ENSMUST00000127489.7/26381, intron 3 of 3)	1	187997827	188214885	217059	1	26381	ENSMUST00000027906.12	-57845	ENSMUSG00000026610	Esrrg	estrogen-related receptor gamma	chr1:187935960:187939982
chrX	157758345	157760214	1870	*	2.38392	3.86682	26.4482	1.08e-05	0.000202654	up	Exon (ENSMUST00000130794.1/ENSMUST00000130794.1, exon 2 of 2)	20	157720426	157752283	31858	1	66106	ENSMUST00000126418.1	37919	ENSMUSG00000041476	Smpx	small muscle protein, X-linked	chrX:157758345:157760214
chr18	65774326	65777276	2951	*	1.57492	4.47412	26.438	1.08e-05	0.000203116	up	Distal Intergenic	18	65800515	65817684	17170	1	66286	ENSMUST00000025394.13	-23239	ENSMUSG00000024516	Sec11c	SEC11 homolog C, signal peptidase complex subunit	chr18:65774326:65777276
chr6	44684330	44685552	1223	*	3.18571	3.03348	26.3061	1.12e-05	0.000209316	up	Distal Intergenic	6	45059357	45715945	656589	1	66797	ENSMUST00000207647.1	-373805	ENSMUSG00000039419	Cntnap2	contactin associated protein-like 2	chr6:44684330:44685552
chr1	73527904	73530164	2261	*	1.73876	4.09828	26.3052	1.12e-05	0.000209316	up	Exon (ENSMUST00000189178.1/ENSMUST00000189178.1, exon 1 of 2)	1	73395334	73407569	12236	2	723792	ENSMUST00000190487.1	-120335	NA	Pinc	pregnancy induced noncoding RNA	chr1:73527904:73530164
chr14	92015284	92018032	2749	*	1.62512	4.88637	26.2191	1.15e-05	0.000213072	up	Distal Intergenic	14	93173729	93885748	712020	2	211712	ENSMUST00000194129.1	1867716	ENSMUSG00000055421	Pcdh9	protocadherin 9	chr14:92015284:92018032
chr14	106266681	106271652	4972	*	1.02595	6.37245	26.1033	1.19e-05	0.000219224	up	Exon (ENSMUST00000227226.1/ENSMUST00000227226.1, exon 2 of 3)	14	106106199	106135859	29661	1	212085	ENSMUST00000194236.1	160482	ENSMUSG00000022113	Trim52	tripartite motif-containing 52	chr14:106266681:106271652
chr16	7697656	7703581	5926	*	1.24345	5.43657	26.051	1.21e-05	0.000221938	up	Distal Intergenic	16	7352970	7409969	57000	1	268859	ENSMUST00000231031.1	344686	ENSMUSG00000008658	Rbfox1	RNA binding protein, fox-1 homolog (C. elegans) 1	chr16:7697656:7703581
chr3	117385760	117387793	2034	*	1.74368	4.23861	26.0085	1.23e-05	0.000224042	up	Distal Intergenic	3	117321109	117360876	39768	2	229791	ENSMUST00000125664.1	-24884	ENSMUSG00000044667	Plppr4	phospholipid phosphatase related 4	chr3:117385760:117387793
chr1	78999006	79002927	3922	*	1.34112	5.22506	25.9777	1.24e-05	0.000225394	up	Intron (ENSMUST00000189296.1/102636764, intron 2 of 3)	1	78816927	78820028	3102	1	57814	ENSMUST00000187432.1	182079	ENSMUSG00000047330	Kcne4	potassium voltage-gated channel, Isk-related subfamily, gene 4	chr1:78999006:79002927
chr7	77011296	77013948	2653	*	1.8474	4.50291	25.9399	1.25e-05	0.00022648	up	Intron (ENSMUST00000156166.7/244071, intron 22 of 22)	7	76411062	76766608	355547	1	244071	ENSMUST00000107442.2	600234	ENSMUSG00000025754	Agbl1	ATP/GTP binding protein-like 1	chr7:77011296:77013948
chr14	66548837	66553389	4553	*	1.26893	5.07618	25.9029	1.26e-05	0.000228246	up	Distal Intergenic	14	66635251	66733462	98212	1	11549	ENSMUST00000159365.7	-81862	ENSMUSG00000045875	Adra1a	adrenergic receptor, alpha 1a	chr14:66548837:66553389
chr2	174545706	174551581	5876	*	1.06745	6.30402	25.8812	1.27e-05	0.000229281	up	Distal Intergenic	2	174465067	174473081	8015	2	66390	ENSMUST00000016401.14	-72625	ENSMUSG00000016257	Prelid3b	PRELI domain containing 3B	chr2:174545706:174551581
chr10	18040375	18042418	2044	*	1.81885	4.41602	25.8652	1.28e-05	0.000230183	up	Distal Intergenic	10	18055861	18125130	69270	1	19707	ENSMUST00000154718.7	-13443	ENSMUSG00000019854	Reps1	RalBP1 associated Eps domain containing protein	chr10:18040375:18042418
chr8	40191727	40195818	4092	*	1.33015	5.10589	25.8063	1.3e-05	0.000233379	up	Distal Intergenic	8	40279166	40286953	7788	2	80857	ENSMUST00000034014.13	91135	ENSMUSG00000031603	Fgf20	fibroblast growth factor 20	chr8:40191727:40195818
chr2	147531852	147533352	1501	*	2.79018	3.23806	25.726	1.33e-05	0.00023756	up	Distal Intergenic	2	147368282	147393295	25014	1	18503	ENSMUST00000156584.1	163570	ENSMUSG00000037034	Pax1	paired box 1	chr2:147531852:147533352
chr5	98776543	98780153	3611	*	1.21981	5.21068	25.6889	1.35e-05	0.000239467	up	Intron (ENSMUST00000080333.7/75784, intron 4 of 5)	5	98854415	98873760	19346	1	110075	ENSMUST00000197143.1	-74262	ENSMUSG00000029335	Bmp3	bone morphogenetic protein 3	chr5:98776543:98780153
chr3	69845943	69849171	3229	*	1.42069	4.89577	25.6634	1.36e-05	0.000240564	up	Intron (ENSMUST00000051239.12/66183, intron 1 of 2)	3	69820578	69859922	39345	2	66183	ENSMUST00000171529.3	10751	ENSMUSG00000043461	Sptssb	serine palmitoyltransferase, small subunit B	chr3:69845943:69849171
chr18	84445714	84448390	2677	*	1.34636	4.99994	25.5398	1.41e-05	0.000248081	up	Intron (ENSMUST00000125450.8/240476, intron 2 of 2)	18	84279820	84412420	132601	2	240476	ENSMUST00000143597.1	-33294	ENSMUSG00000048410	Zfp407	zinc finger protein 407	chr18:84445714:84448390
chr14	61693626	61699104	5479	*	1.02848	5.9536	25.5329	1.41e-05	0.000248437	up	Distal Intergenic	14	61602839	61682373	79535	2	668253	ENSMUST00000182768.7	-11253	ENSMUSG00000097589	Dleu2	deleted in lymphocytic leukemia, 2	chr14:61693626:61699104
chr17	41758737	41761820	3084	*	1.65725	4.41252	25.517	1.42e-05	0.000249235	up	Distal Intergenic	17	42315947	42505077	189131	1	627626	ENSMUST00000048691.5	-554127	ENSMUSG00000042256	Ptchd4	patched domain containing 4	chr17:41758737:41761820
chr2	172606456	172608516	2061	*	1.6434	4.53055	25.4881	1.43e-05	0.000251027	up	Distal Intergenic	2	172552116	172553518	1403	1	21420	ENSMUST00000142633.1	54340	ENSMUSG00000028640	Tfap2c	transcription factor AP-2, gamma	chr2:172606456:172608516
chr10	119158694	119161786	3093	*	1.33231	4.94598	25.4643	1.44e-05	0.000252664	up	Intron (ENSMUST00000217700.1/ENSMUST00000217700.1, intron 1 of 5)	10	119206323	119208209	1887	2	71902	ENSMUST00000148802.1	46423	ENSMUSG00000020114	Cand1	cullin associated and neddylation disassociated 1	chr10:119158694:119161786
chr5	141649087	141654212	5126	*	1.09207	5.8247	25.3214	1.5e-05	0.00026165	up	Intron (ENSMUST00000085774.10/330222, intron 4 of 44)	5	141856787	142213194	356408	1	330222	ENSMUST00000074546.6	-202575	ENSMUSG00000039683	Sdk1	sidekick cell adhesion molecule 1	chr5:141649087:141654212
chr3	93510093	93513959	3867	*	1.00384	6.09684	25.3063	1.51e-05	0.000262682	up	Distal Intergenic	3	93520488	93526287	5800	1	20195	ENSMUST00000029515.4	-6529	ENSMUSG00000027907	S100a11	S100 calcium binding protein A11	chr3:93510093:93513959
chr1	15538126	15540953	2828	*	1.61095	4.53892	25.2893	1.52e-05	0.000263091	up	Intron (ENSMUST00000175681.2/98741, intron 2 of 2)	1	15312452	15723750	411299	1	98741	ENSMUST00000170146.2	225674	ENSMUSG00000092083	Kcnb2	potassium voltage gated channel, Shab-related subfamily, member 2	chr1:15538126:15540953
chr3	131319174	131324725	5552	*	1.02444	5.67296	25.2868	1.52e-05	0.000263133	up	3' UTR	3	131294424	131303227	8804	2	71519	ENSMUST00000198606.1	-15947	ENSMUSG00000027983	Cyp2u1	cytochrome P450, family 2, subfamily u, polypeptide 1	chr3:131319174:131324725
chrX	6580521	6583921	3401	*	1.25523	5.02905	25.2288	1.54e-05	0.000266371	up	5' UTR	20	6577286	6637448	60163	1	208431	ENSMUST00000089520.2	3235	ENSMUSG00000068270	Shroom4	shroom family member 4	chrX:6580521:6583921
chr1	62386697	62394971	8275	*	1.01013	5.87991	25.2284	1.54e-05	0.000266371	up	Intron (ENSMUST00000075374.9/72823, intron 18 of 22)	1	62131195	62136109	4915	2	105243940	ENSMUST00000127498.2	-250588	ENSMUSG00000085019	Pard3bos2	par-3 family cell polarity regulator beta, opposite strand 2	chr1:62386697:62394971
chr15	37070992	37075037	4046	*	1.28182	5.38617	25.1878	1.56e-05	0.000268221	up	Distal Intergenic	15	37000814	37007773	6960	2	68036	ENSMUST00000226671.1	-63219	ENSMUSG00000062397	Zfp706	zinc finger protein 706	chr15:37070992:37075037
chr10	18886024	18889503	3480	*	1.31398	5.09881	25.1525	1.58e-05	0.000270388	up	Exon (ENSMUST00000214387.1/ENSMUST00000214387.1, exon 1 of 3)	10	18845020	18857073	12054	1	64058	ENSMUST00000019998.8	41004	ENSMUSG00000019851	Perp	PERP, TP53 apoptosis effector	chr10:18886024:18889503
chr5	20254906	20261292	6387	*	1.11751	5.34561	25.1513	1.58e-05	0.000270388	up	Exon (ENSMUST00000199466.1/ENSMUST00000199466.1, exon 1 of 1)	5	20228186	20651728	423543	1	50791	ENSMUST00000208219.1	26720	ENSMUSG00000040003	Magi2	membrane associated guanylate kinase, WW and PDZ domain containing 2	chr5:20254906:20261292
chr1	72504411	72507145	2735	*	1.71621	4.20454	25.0326	1.64e-05	0.000277462	up	Intron (ENSMUST00000047786.5/381270, intron 1 of 3)	1	72427112	72536930	109819	2	381270	ENSMUST00000047786.5	29785	ENSMUSG00000039372	Marchf4	membrane associated ring-CH-type finger 4	chr1:72504411:72507145
chr3	121276005	121278316	2312	*	1.80372	4.28062	25.0315	1.64e-05	0.000277462	up	Exon (ENSMUST00000197350.1/ENSMUST00000197350.1, exon 1 of 1)	3	121235682	121282995	47314	2	99887	ENSMUST00000123427.7	4679	ENSMUSG00000028132	Tlcd4	TLC domain containing 4	chr3:121276005:121278316
chr2	102300508	102308145	7638	*	1.11981	6.08718	25.0185	1.65e-05	0.000277544	up	3' UTR	2	102304494	102400257	95764	2	80985	ENSMUST00000152929.1	92112	ENSMUSG00000027189	Trim44	tripartite motif-containing 44	chr2:102300508:102308145
chr5	43953867	43955807	1941	*	1.73066	4.02067	25.017	1.65e-05	0.000277544	up	Distal Intergenic	5	43978860	43981764	2905	2	14181	ENSMUST00000061299.8	25957	ENSMUSG00000048373	Fgfbp1	fibroblast growth factor binding protein 1	chr5:43953867:43955807
chr6	58900508	58904188	3681	*	1.28334	5.43297	25.0106	1.65e-05	0.000277717	up	3' UTR	6	58905233	58907076	1844	2	58243	ENSMUST00000059539.4	2888	ENSMUSG00000055430	Nap1l5	nucleosome assembly protein 1-like 5	chr6:58900508:58904188
chr11	107274441	107282058	7618	*	1.00522	5.96981	24.961	1.67e-05	0.000281085	up	Intron (ENSMUST00000040380.12/71795, intron 4 of 7)	11	107320629	107337526	16898	2	71795	ENSMUST00000146680.1	55468	ENSMUSG00000040430	Pitpnc1	phosphatidylinositol transfer protein, cytoplasmic 1	chr11:107274441:107282058
chr15	42701266	42704045	2780	*	1.80784	4.21399	24.9238	1.69e-05	0.000283283	up	Exon (ENSMUST00000180585.2/ENSMUST00000180585.2, exon 2 of 2)	15	42424723	42676977	252255	2	11600	ENSMUST00000022921.6	-24289	ENSMUSG00000022309	Angpt1	angiopoietin 1	chr15:42701266:42704045
chr3	156740874	156744349	3476	*	1.37606	5.02689	24.9008	1.7e-05	0.000284131	up	Intron (ENSMUST00000074015.10/320840, intron 1 of 6)	3	156562150	157016244	454095	1	320840	ENSMUST00000175773.1	178724	ENSMUSG00000040037	Negr1	neuronal growth regulator 1	chr3:156740874:156744349
chr15	42709548	42713341	3794	*	1.5764	4.63831	24.8864	1.71e-05	0.000285202	up	Distal Intergenic	15	42424723	42676977	252255	2	11600	ENSMUST00000022921.6	-32571	ENSMUSG00000022309	Angpt1	angiopoietin 1	chr15:42709548:42713341
chr1	175156459	175159787	3329	*	1.28546	5.09303	24.8537	1.73e-05	0.000287374	up	Intron (ENSMUST00000194555.5/24012, intron 4 of 17)	1	175059736	175086180	26445	2	24012	ENSMUST00000195477.5	-70279	ENSMUSG00000026527	Rgs7	regulator of G protein signaling 7	chr1:175156459:175159787
chr4	67298139	67301079	2941	*	1.64677	4.46926	24.7555	1.78e-05	0.000294199	up	Distal Intergenic	4	66828202	66839618	11417	1	21898	ENSMUST00000147008.1	469937	ENSMUSG00000039005	Tlr4	toll-like receptor 4	chr4:67298139:67301079
chr1	104779322	104781680	2359	*	1.61634	4.29262	24.5924	1.87e-05	0.000305148	up	Intron (ENSMUST00000062528.8/23836, intron 1 of 11)	1	104768529	104995481	226953	1	23836	ENSMUST00000062528.8	10793	ENSMUSG00000050840	Cdh20	cadherin 20	chr1:104779322:104781680
chr14	78262383	78268218	5836	*	1.12497	5.31989	24.5396	1.9e-05	0.000309026	up	Distal Intergenic	14	78277445	78308043	30599	2	21943	ENSMUST00000022592.7	39825	ENSMUSG00000022015	Tnfsf11	tumor necrosis factor (ligand) superfamily, member 11	chr14:78262383:78268218
chr5	86909743	86913231	3489	*	1.48868	4.6537	24.538	1.9e-05	0.000309026	up	Distal Intergenic	5	86889767	86906937	17171	2	100727	ENSMUST00000113333.1	-2806	ENSMUSG00000029260	Ugt2b34	UDP glucuronosyltransferase 2 family, polypeptide B34	chr5:86909743:86913231
chr1	147645573	147648639	3067	*	1.76564	4.29316	24.5167	1.91e-05	0.000309937	up	Distal Intergenic	1	146497738	146517554	19817	1	215378	ENSMUST00000125331.1	1147835	ENSMUSG00000035131	Brinp3	bone morphogenetic protein/retinoic acid inducible neural specific 3	chr1:147645573:147648639
chr4	79625569	79627362	1794	*	2.73623	3.31001	24.2915	2.05e-05	0.000325667	up	Distal Intergenic	4	80834123	80837684	3562	1	22178	ENSMUST00000133655.7	-1206761	ENSMUSG00000005994	Tyrp1	tyrosinase-related protein 1	chr4:79625569:79627362
chr1	134442750	134446683	3934	*	1.22281	5.07083	24.2828	2.05e-05	0.000326213	up	Distal Intergenic	1	134455531	134466570	11040	1	240756	ENSMUST00000133721.7	-8848	ENSMUSG00000026455	Klhl12	kelch-like 12	chr1:134442750:134446683
chr13	110111360	110114823	3464	*	1.60112	4.95652	24.2615	2.07e-05	0.000327142	up	Intron (ENSMUST00000167824.2/67295, intron 3 of 4)	13	110054187	110280150	225964	2	67295	ENSMUST00000167824.2	165327	ENSMUSG00000021700	Rab3c	RAB3C, member RAS oncogene family	chr13:110111360:110114823
chr1	30992985	31001396	8412	*	1.03866	6.13719	24.2613	2.07e-05	0.000327142	up	5' UTR	1	30940302	30949770	9469	2	19243	ENSMUST00000233506.1	-43215	ENSMUSG00000026064	Ptp4a1	protein tyrosine phosphatase 4a1	chr1:30992985:31001396
chr17	80089858	80093446	3589	*	1.30364	5.15278	24.1961	2.11e-05	0.000331837	up	Distal Intergenic	17	80029487	80062334	32848	2	72692	ENSMUST00000061331.13	-27524	ENSMUSG00000024095	Hnrnpll	heterogeneous nuclear ribonucleoprotein L-like	chr17:80089858:80093446
chr3	101914296	101916960	2665	*	1.465	4.52758	24.1186	2.16e-05	0.000337304	up	Exon (ENSMUST00000106928.9/242126, exon 2 of 12)	3	101863741	101924379	60639	2	242126	ENSMUST00000183255.1	7419	ENSMUSG00000033147	Slc22a15	solute carrier family 22 (organic anion/cation transporter), member 15	chr3:101914296:101916960
chr14	73655701	73659847	4147	*	1.43301	5.036	24.1185	2.16e-05	0.000337304	up	Distal Intergenic	14	73590508	73591033	526	1	20916	ENSMUST00000161082.1	65193	ENSMUSG00000022110	Sucla2	succinate-Coenzyme A ligase, ADP-forming, beta subunit	chr14:73655701:73659847
chr1	175467913	175474196	6284	*	1.0477	5.7828	24.0586	2.2e-05	0.000342168	up	Intron (ENSMUST00000194555.5/24012, intron 2 of 17)	1	175059736	175491130	431395	2	24012	ENSMUST00000027812.10	16934	ENSMUSG00000026527	Rgs7	regulator of G protein signaling 7	chr1:175467913:175474196
chr1	62326729	62330202	3474	*	1.64442	4.75033	24.0467	2.21e-05	0.000343231	up	Intron (ENSMUST00000075374.9/72823, intron 16 of 22)	1	62131195	62136109	4915	2	105243940	ENSMUST00000127498.2	-190620	ENSMUSG00000085019	Pard3bos2	par-3 family cell polarity regulator beta, opposite strand 2	chr1:62326729:62330202
chr11	37149058	37151798	2741	*	1.82142	4.49101	23.8585	2.34e-05	0.000358144	up	Intron (ENSMUST00000102801.7/23964, intron 1 of 30)	11	36006656	37235882	1229227	2	23964	ENSMUST00000102801.7	84084	ENSMUSG00000049336	Tenm2	teneurin transmembrane protein 2	chr11:37149058:37151798
chr12	90193510	90195727	2218	*	1.66023	4.18234	23.7046	2.45e-05	0.00037125	up	Intron (ENSMUST00000190626.6/18191, intron 15 of 18)	12	89812483	90333443	520961	1	18191	ENSMUST00000110130.3	381027	ENSMUSG00000066392	Nrxn3	neurexin III	chr12:90193510:90195727
chr7	89697549	89701855	4307	*	1.20756	5.68156	23.6747	2.48e-05	0.000373738	up	Intron (ENSMUST00000159504.7/109264, intron 2 of 6)	7	89736731	89818433	81703	1	109264	ENSMUST00000159491.7	-34876	ENSMUSG00000030621	Me3	malic enzyme 3, NADP(+)-dependent, mitochondrial	chr7:89697549:89701855
chr17	46788334	46791344	3011	*	1.17502	5.14757	23.6539	2.49e-05	0.000375377	up	Distal Intergenic	17	46778415	46782672	4258	2	66229	ENSMUST00000233349.1	-5662	ENSMUSG00000063888	Rpl7l1	ribosomal protein L7-like 1	chr17:46788334:46791344
chr2	36072180	36075302	3123	*	1.22255	5.29318	23.5542	2.57e-05	0.000384162	up	Intron (ENSMUST00000028256.4/75495, intron 4 of 4)	2	36083684	36094273	10590	2	16874	ENSMUST00000136821.8	18971	ENSMUSG00000026890	Lhx6	LIM homeobox protein 6	chr2:36072180:36075302
chr5	32451678	32454952	3275	*	1.15066	5.2959	23.4951	2.62e-05	0.000389221	up	Distal Intergenic	5	32458843	32495523	36681	1	19046	ENSMUST00000015100.14	-3891	ENSMUSG00000014956	Ppp1cb	protein phosphatase 1 catalytic subunit beta	chr5:32451678:32454952
chr14	19692391	19695751	3361	*	1.32546	4.94711	23.4803	2.63e-05	0.000389884	up	Distal Intergenic	14	19751265	19811787	60523	1	18074	ENSMUST00000022340.4	-55514	ENSMUSG00000021806	Nid2	nidogen 2	chr14:19692391:19695751
chr5	51496004	51499826	3823	*	1.44346	4.47849	23.4671	2.64e-05	0.000390686	up	Exon (ENSMUST00000199975.1/ENSMUST00000199975.1, exon 1 of 1)	5	51457653	51553871	96219	2	19017	ENSMUST00000031059.13	54045	ENSMUSG00000029167	Ppargc1a	peroxisome proliferative activated receptor, gamma, coactivator 1 alpha	chr5:51496004:51499826
chr4	53766087	53768871	2785	*	1.40828	4.77696	23.4512	2.65e-05	0.000392021	up	Intron (ENSMUST00000222290.1/246179, intron 11 of 11)	4	53779705	53788712	9008	1	21350	ENSMUST00000030124.3	-10834	ENSMUSG00000028417	Tal2	T cell acute lymphocytic leukemia 2	chr4:53766087:53768871
chr14	73612554	73617088	4535	*	1.2114	5.0922	23.3511	2.74e-05	0.000400758	up	Distal Intergenic	14	73590508	73591033	526	1	20916	ENSMUST00000161082.1	22046	ENSMUSG00000022110	Sucla2	succinate-Coenzyme A ligase, ADP-forming, beta subunit	chr14:73612554:73617088
chr6	15230585	15234914	4330	*	1.37744	5.06594	23.2559	2.82e-05	0.000409727	up	Intron (ENSMUST00000115477.7/114142, intron 4 of 18)	6	15254283	15286770	32488	1	114142	ENSMUST00000159788.1	-19369	ENSMUSG00000029563	Foxp2	forkhead box P2	chr6:15230585:15234914
chr3	156911529	156916487	4959	*	1.05896	5.72264	23.1816	2.88e-05	0.000417233	up	Intron (ENSMUST00000074015.10/320840, intron 2 of 6)	3	156562150	157016244	454095	1	320840	ENSMUST00000175773.1	349379	ENSMUSG00000040037	Negr1	neuronal growth regulator 1	chr3:156911529:156916487
chr10	116977929	116981308	3380	*	1.63177	4.4412	23.1523	2.91e-05	0.000418646	up	Distal Intergenic	10	116986314	117025040	38727	1	382427	ENSMUST00000020378.4	-5006	ENSMUSG00000020169	Best3	bestrophin 3	chr10:116977929:116981308
chr8	97431114	97433989	2876	*	1.74267	4.13383	23.1522	2.91e-05	0.000418646	up	Distal Intergenic	8	95864134	95888547	24414	2	14719	ENSMUST00000034097.7	-1542567	ENSMUSG00000031672	Got2	glutamatic-oxaloacetic transaminase 2, mitochondrial	chr8:97431114:97433989
chr13	110000632	110004507	3876	*	1.25354	5.0212	23.1469	2.91e-05	0.000418897	up	Distal Intergenic	13	109935312	109948348	13037	1	238871	ENSMUST00000155459.1	65320	ENSMUSG00000021699	Pde4d	phosphodiesterase 4D, cAMP specific	chr13:110000632:110004507
chr9	83771373	83773946	2574	*	1.24216	4.90859	23.1382	2.92e-05	0.000419822	up	Distal Intergenic	9	83778692	83806252	27561	2	83603	ENSMUST00000034796.13	32306	ENSMUSG00000032262	Elovl4	elongation of very long chain fatty acids (FEN1/Elo2, SUR4/Elo3, yeast)-like 4	chr9:83771373:83773946
chr14	118873400	118876368	2969	*	1.49702	4.47266	23.0558	3e-05	0.000427523	up	3' UTR	14	118878882	118883748	4867	2	66573	ENSMUST00000228687.1	7380	ENSMUSG00000042156	Dzip1	DAZ interacting protein 1	chr14:118873400:118876368
chr17	49545047	49547393	2347	*	1.66691	4.2139	23.0525	3e-05	0.000427643	up	Intron (ENSMUST00000224954.1/76441, intron 1 of 23)	17	49495506	49564306	68801	2	76441	ENSMUST00000226030.1	16913	ENSMUSG00000040260	Daam2	dishevelled associated activator of morphogenesis 2	chr17:49545047:49547393
chr9	28859973	28862524	2552	*	1.48852	4.64358	23.0371	3.02e-05	0.00042888	up	Intron (ENSMUST00000115243.8/330908, intron 4 of 7)	9	28996231	29014259	18029	2	235106	ENSMUST00000155308.7	151735	ENSMUSG00000059974	Ntm	neurotrimin	chr9:28859973:28862524
chrX	98798598	98805716	7119	*	1.00861	5.67824	22.9819	3.07e-05	0.000434239	up	Exon (ENSMUST00000033560.8/94190, exon 3 of 25)	20	98873726	98890384	16659	2	94190	ENSMUST00000140598.1	84668	ENSMUSG00000031214	Ophn1	oligophrenin 1	chrX:98798598:98805716
chr10	111051561	111054414	2854	*	1.86988	4.12249	22.9664	3.08e-05	0.000434344	up	Distal Intergenic	10	110941782	111010140	68359	2	320150	ENSMUST00000217698.1	-41421	ENSMUSG00000035798	Zdhhc17	zinc finger, DHHC domain containing 17	chr10:111051561:111054414
chr2	172578546	172583941	5396	*	1.0545	6.27769	22.9381	3.11e-05	0.000437277	up	Distal Intergenic	2	172552116	172553518	1403	1	21420	ENSMUST00000142633.1	26430	ENSMUSG00000028640	Tfap2c	transcription factor AP-2, gamma	chr2:172578546:172583941
chr13	95674750	95677254	2505	*	1.78822	3.84045	22.8708	3.18e-05	0.000442988	up	Exon (ENSMUST00000068603.7/544963, exon 18 of 36)	13	95668427	95671519	3093	2	544963	ENSMUST00000238783.1	-3231	ENSMUSG00000021676	Iqgap2	IQ motif containing GTPase activating protein 2	chr13:95674750:95677254
chr13	36877371	36879225	1855	*	1.70609	4.15008	22.8379	3.21e-05	0.000446946	up	Exon (ENSMUST00000037491.9/74145, exon 14 of 15)	13	36726636	36735131	8496	2	68404	ENSMUST00000224960.1	-142240	ENSMUSG00000039114	Nrn1	neuritin 1	chr13:36877371:36879225
chr1	125513211	125517717	4507	*	1.06776	5.59454	22.8156	3.23e-05	0.000449644	up	Distal Intergenic	1	125560595	125568573	7979	1	74150	ENSMUST00000190037.6	-42878	ENSMUSG00000026342	Slc35f5	solute carrier family 35, member F5	chr1:125513211:125517717
chr13	73114301	73116955	2655	*	1.47226	4.56412	22.7939	3.25e-05	0.000451437	up	Distal Intergenic	13	73260479	73269608	9130	1	50916	ENSMUST00000176684.7	-143524	ENSMUSG00000021604	Irx4	Iroquois homeobox 4	chr13:73114301:73116955
chr5	73473912	73476624	2713	*	1.38884	4.57159	22.7294	3.32e-05	0.00045739	up	Exon (ENSMUST00000119247.2/ENSMUST00000119247.2, exon 1 of 1)	5	73481000	73560794	79795	1	100737	ENSMUST00000087181.11	-4376	ENSMUSG00000051674	Dcun1d4	DCN1, defective in cullin neddylation 1, domain containing 4 (S. cerevisiae)	chr5:73473912:73476624
chr5	96505069	96508571	3503	*	1.3092	4.83465	22.6618	3.39e-05	0.000464647	up	Intron (ENSMUST00000036019.4/231470, intron 2 of 73)	5	96617364	96636766	19403	1	231470	ENSMUST00000197126.4	-108793	ENSMUSG00000034687	Fras1	Fraser extracellular matrix complex subunit 1	chr5:96505069:96508571
chr1	81172506	81174959	2454	*	2.14625	3.90375	22.6353	3.42e-05	0.000467148	up	Intron (ENSMUST00000137862.7/241134, intron 3 of 6)	1	81077583	81341764	264182	1	241134	ENSMUST00000123285.1	94923	ENSMUSG00000054976	Nyap2	neuronal tyrosine-phophorylated phosphoinositide 3-kinase adaptor 2	chr1:81172506:81174959
chr2	123125211	123129845	4635	*	1.18722	5.21732	22.6056	3.45e-05	0.000469868	up	Distal Intergenic	2	122799762	122809559	9798	1	59010	ENSMUST00000176343.1	325449	ENSMUSG00000005803	Sqor	sulfide quinone oxidoreductase	chr2:123125211:123129845
chr12	13388290	13391294	3005	*	1.17659	5.25309	22.5883	3.47e-05	0.000471566	up	Exon (ENSMUST00000042953.9/71169, exon 29 of 52)	12	13487122	13583803	96682	1	71169	ENSMUST00000221714.1	-95828	ENSMUSG00000020576	Nbas	neuroblastoma amplified sequence	chr12:13388290:13391294
chr9	39887547	39890332	2786	*	1.42078	4.40959	22.5137	3.55e-05	0.000480299	up	Distal Intergenic	9	39873277	39874221	945	1	258603	ENSMUST00000079767.1	14270	ENSMUSG00000094449	Olfr972	olfactory receptor 972	chr9:39887547:39890332
chr12	98235262	98238610	3349	*	1.18139	5.00578	22.4804	3.59e-05	0.000483403	up	Exon (ENSMUST00000222379.1/ENSMUST00000222379.1, exon 1 of 1)	12	98203796	98243465	39670	2	14420	ENSMUST00000221063.1	4855	ENSMUSG00000021003	Galc	galactosylceramidase	chr12:98235262:98238610
chr5	52686903	52689114	2212	*	1.69797	4.04328	22.4421	3.63e-05	0.000485523	up	Distal Intergenic	5	52640087	52669708	29622	2	211006	ENSMUST00000150709.7	-17195	ENSMUSG00000029173	Sepsecs	Sep (O-phosphoserine) tRNA:Sec (selenocysteine) tRNA synthase	chr5:52686903:52689114
chr5	101739873	101743431	3559	*	1.14795	5.17921	22.4393	3.64e-05	0.000485523	up	Distal Intergenic	5	101765130	101823858	58729	1	74596	ENSMUST00000031273.8	-21699	ENSMUSG00000029330	Cds1	CDP-diacylglycerol synthase 1	chr5:101739873:101743431
chr3	156890188	156892598	2411	*	1.73586	4.0281	22.4036	3.68e-05	0.000488588	up	Intron (ENSMUST00000074015.10/320840, intron 2 of 6)	3	156562150	157016244	454095	1	320840	ENSMUST00000175773.1	328038	ENSMUSG00000040037	Negr1	neuronal growth regulator 1	chr3:156890188:156892598
chrX	157339574	157340658	1085	*	3.44838	2.83406	22.389	3.69e-05	0.00048996	up	Intron (ENSMUST00000079945.10/18675, intron 10 of 21)	20	157162075	157415286	253212	2	18675	ENSMUST00000079945.10	74628	ENSMUSG00000057457	Phex	phosphate regulating endopeptidase homolog, X-linked	chrX:157339574:157340658
chr3	64517522	64519901	2380	*	1.51572	4.49861	22.2858	3.82e-05	0.000502365	up	Distal Intergenic	3	64488609	64509842	21234	2	667060	ENSMUST00000177184.8	-7680	ENSMUSG00000068999	Vmn2r5	vomeronasal 2, receptor 5	chr3:64517522:64519901
chr4	53748647	53751840	3194	*	1.40086	4.83361	22.2799	3.82e-05	0.000502638	up	Intron (ENSMUST00000128667.7/246179, intron 9 of 9)	4	53779705	53788712	9008	1	21350	ENSMUST00000030124.3	-27865	ENSMUSG00000028417	Tal2	T cell acute lymphocytic leukemia 2	chr4:53748647:53751840
chr18	9147002	9149474	2473	*	1.61282	4.30159	22.25	3.86e-05	0.000506959	up	Distal Intergenic	18	9212163	9218136	5974	1	14370	ENSMUST00000041080.6	-62689	ENSMUSG00000036904	Fzd8	frizzled class receptor 8	chr18:9147002:9149474
chr18	16659178	16661459	2282	*	1.58438	4.14563	22.2322	3.88e-05	0.000508686	up	Intron (ENSMUST00000025166.13/12558, intron 2 of 15)	18	16589023	16670069	81047	2	12558	ENSMUST00000115850.1	8610	ENSMUSG00000024304	Cdh2	cadherin 2	chr18:16659178:16661459
chr9	15950166	15953988	3823	*	1.13083	5.56845	22.2303	3.88e-05	0.000508775	up	Intron (ENSMUST00000217308.2/270120, intron 19 of 25)	9	15936701	15957822	21122	2	270120	ENSMUST00000215388.1	3834	ENSMUSG00000074505	Fat3	FAT atypical cadherin 3	chr9:15950166:15953988
chr4	71038044	71040845	2802	*	1.31497	4.86337	22.1915	3.93e-05	0.000513297	up	Distal Intergenic	4	70461826	70534995	73170	2	230316	ENSMUST00000037881.2	-503049	ENSMUSG00000039270	Megf9	multiple EGF-like-domains 9	chr4:71038044:71040845
chr4	76251466	76254488	3023	*	1.66178	4.64359	22.1877	3.94e-05	0.000513297	up	Intron (ENSMUST00000107289.8/19266, intron 2 of 35)	4	75944958	76325243	380286	2	19266	ENSMUST00000174831.7	70755	ENSMUSG00000028399	Ptprd	protein tyrosine phosphatase, receptor type, D	chr4:76251466:76254488
chr14	55084822	55089544	4723	*	1.05261	5.51549	22.1343	4e-05	0.000519654	up	Intron (ENSMUST00000183822.2/105663, intron 2 of 2)	14	55060262	55092324	32063	2	239102	ENSMUST00000036328.8	2780	ENSMUSG00000040721	Zfhx2	zinc finger homeobox 2	chr14:55084822:55089544
chr13	91767712	91770528	2817	*	1.64999	4.22551	22.1249	4.02e-05	0.000520744	up	Exon (ENSMUST00000022120.4/74156, exon 6 of 15)	13	91779328	91784904	5577	1	74156	ENSMUST00000159214.1	-8800	ENSMUSG00000021620	Acot12	acyl-CoA thioesterase 12	chr13:91767712:91770528
chr3	14698270	14702350	4081	*	1.30892	4.84872	22.0951	4.05e-05	0.000524533	up	Distal Intergenic	3	14641727	14663002	21276	1	71934	ENSMUST00000029071.8	56543	ENSMUSG00000027555	Car13	carbonic anhydrase 13	chr3:14698270:14702350
chr5	24123619	24127756	4138	*	1.28462	4.93673	22.0829	4.07e-05	0.00052588	up	Exon (ENSMUST00000030841.9/52323, exon 2 of 11)	5	24100648	24136003	35356	1	52323	ENSMUST00000199530.1	22971	ENSMUSG00000028986	Klhl7	kelch-like 7	chr5:24123619:24127756
chr9	26398197	26400788	2592	*	1.59381	4.35887	22.0521	4.11e-05	0.000528967	up	Distal Intergenic	9	26733728	26761350	27623	1	76898	ENSMUST00000160899.7	-332940	ENSMUSG00000045994	B3gat1	beta-1,3-glucuronyltransferase 1 (glucuronosyltransferase P)	chr9:26398197:26400788
chr2	57775019	57778353	3335	*	1.54658	4.34058	22.0259	4.14e-05	0.000532465	up	Distal Intergenic	2	57997884	58039878	41995	1	241391	ENSMUST00000112616.7	-219531	ENSMUSG00000026828	Galnt5	polypeptide N-acetylgalactosaminyltransferase 5	chr2:57775019:57778353
chr9	63532628	63536379	3752	*	1.26107	5.04346	22.0022	4.18e-05	0.000533868	up	Exon (ENSMUST00000042322.10/78250, exon 8 of 22)	9	63421835	63602417	180583	2	78250	ENSMUST00000171243.1	66038	ENSMUSG00000037801	Iqch	IQ motif containing H	chr9:63532628:63536379
chr5	79601408	79602845	1438	*	3.41741	2.6084	21.921	4.29e-05	0.000542766	up	Distal Intergenic	5	81020138	81388784	368647	1	319387	ENSMUST00000147226.7	-1417293	ENSMUSG00000037605	Adgrl3	adhesion G protein-coupled receptor L3	chr5:79601408:79602845
chr4	102531153	102536456	5304	*	1.07983	5.60317	21.8087	4.44e-05	0.000557517	up	Intron (ENSMUST00000106911.7/18578, intron 7 of 16)	4	102570095	102605847	35753	1	18578	ENSMUST00000097950.8	-33639	ENSMUSG00000028525	Pde4b	phosphodiesterase 4B, cAMP specific	chr4:102531153:102536456
chrX	159886633	159889189	2557	*	2.05011	4.00935	21.7612	4.51e-05	0.000564918	up	Intron (ENSMUST00000112456.8/58194, intron 8 of 17)	20	159919859	159973319	53461	1	58194	ENSMUST00000152426.1	-30670	ENSMUSG00000040990	Sh3kbp1	SH3-domain kinase binding protein 1	chrX:159886633:159889189
chr3	28156732	28159985	3254	*	1.33749	4.90934	21.7357	4.55e-05	0.000568731	up	Distal Intergenic	3	28109759	28130795	21037	1	18805	ENSMUST00000126594.2	46973	ENSMUSG00000027695	Pld1	phospholipase D1	chr3:28156732:28159985
chr1	80991971	80993476	1506	*	2.24151	3.44796	21.6805	4.63e-05	0.000576115	up	Distal Intergenic	1	81076950	81298934	221985	1	241134	ENSMUST00000137862.7	-83474	ENSMUSG00000054976	Nyap2	neuronal tyrosine-phophorylated phosphoinositide 3-kinase adaptor 2	chr1:80991971:80993476
chr11	66485914	66490708	4795	*	1.0759	5.57898	21.6765	4.63e-05	0.000576115	up	Intron (ENSMUST00000123454.7/380702, intron 2 of 5)	11	66375133	66502814	127682	2	380702	ENSMUST00000134562.1	12106	ENSMUSG00000053930	Shisa6	shisa family member 6	chr11:66485914:66490708
chr8	5541319	5543199	1881	*	2.90317	3.26905	21.6749	4.63e-05	0.000576115	up	Distal Intergenic	8	5083219	5105351	22133	2	20494	ENSMUST00000023835.2	-435968	ENSMUSG00000023073	Slc10a2	solute carrier family 10, member 2	chr8:5541319:5543199
chr8	84606265	84615540	9276	*	1.00464	6.3661	21.6262	4.71e-05	0.000582568	up	Exon (ENSMUST00000238701.1/12286, exon 37 of 49)	8	84601973	84617897	15925	1	12286	ENSMUST00000153691.1	4292	ENSMUSG00000034656	Cacna1a	calcium channel, voltage-dependent, P/Q type, alpha 1A subunit	chr8:84606265:84615540
chr10	74004402	74007729	3328	*	1.24779	4.88969	21.5997	4.75e-05	0.000585599	up	Intron (ENSMUST00000123398.8/11994, intron 4 of 13)	10	73947056	74646168	699113	1	11994	ENSMUST00000195531.5	57346	ENSMUSG00000052613	Pcdh15	protocadherin 15	chr10:74004402:74007729
chr2	11566611	11570156	3546	*	1.14908	5.0709	21.5204	4.87e-05	0.000594985	up	Distal Intergenic	2	11471433	11554077	82645	2	170768	ENSMUST00000192949.5	-12534	ENSMUSG00000026773	Pfkfb3	6-phosphofructo-2-kinase/fructose-2,6-biphosphatase 3	chr2:11566611:11570156
chr3	137066641	137068574	1934	*	1.99873	3.82697	21.4805	4.93e-05	0.000601632	up	Exon (ENSMUST00000083972.1/ENSMUST00000083972.1, exon 1 of 1)	3	136903149	136905659	2511	1	19055	ENSMUST00000130114.1	163492	ENSMUSG00000028161	Ppp3ca	protein phosphatase 3, catalytic subunit, alpha isoform	chr3:137066641:137068574
chr8	103920679	103923037	2359	*	1.47018	4.35682	21.465	4.96e-05	0.000603458	up	Distal Intergenic	8	104101625	104144511	42887	1	12562	ENSMUST00000034339.9	-178588	ENSMUSG00000031871	Cdh5	cadherin 5	chr8:103920679:103923037
chr2	109033289	109035553	2265	*	1.98552	3.73117	21.4628	4.96e-05	0.000603593	up	Distal Intergenic	2	109092300	109278280	185981	2	76894	ENSMUST00000147376.7	242727	ENSMUSG00000057234	Mettl15	methyltransferase like 15	chr2:109033289:109035553
chr12	119081724	119085935	4212	*	1.17004	5.28452	21.4585	4.97e-05	0.000604187	up	Distal Intergenic	12	118867824	118966421	98598	2	77706	ENSMUST00000035515.4	-115303	ENSMUSG00000072791	Abcb5	ATP-binding cassette, sub-family B (MDR/TAP), member 5	chr12:119081724:119085935
chrX	49169316	49172268	2953	*	1.76575	4.28644	21.4121	5.04e-05	0.000610655	up	Intron (ENSMUST00000114914.7/209224, intron 2 of 15)	20	49009707	49080752	71046	2	209224	ENSMUST00000167659.7	-88564	ENSMUSG00000031109	Enox2	ecto-NOX disulfide-thiol exchanger 2	chrX:49169316:49172268
chr1	37224952	37228194	3243	*	1.30505	5.19177	21.3993	5.06e-05	0.000612011	up	Intron (ENSMUST00000191981.5/12790, intron 3 of 4)	1	37219205	37263384	44180	1	12790	ENSMUST00000027288.9	5747	ENSMUSG00000026114	Cnga3	cyclic nucleotide gated channel alpha 3	chr1:37224952:37228194
chr14	17431250	17438101	6852	*	1.3235	5.44576	21.3555	5.13e-05	0.000618425	up	Distal Intergenic	14	17660261	17963125	302865	1	21834	ENSMUST00000224470.1	-222160	ENSMUSG00000021779	Thrb	thyroid hormone receptor beta	chr14:17431250:17438101
chr18	61414749	61417805	3057	*	1.20473	4.85886	21.2945	5.24e-05	0.00062686	up	Distal Intergenic	18	61298136	61400431	102296	2	170826	ENSMUST00000075299.12	-14318	ENSMUSG00000033871	Ppargc1b	peroxisome proliferative activated receptor, gamma, coactivator 1 beta	chr18:61414749:61417805
chr13	14637539	14641814	4276	*	1.16645	5.42499	21.2901	5.24e-05	0.000627254	up	3' UTR	13	14630277	14636914	6638	1	105351	ENSMUST00000222052.1	7262	ENSMUSG00000039182	AW209491	expressed sequence AW209491	chr13:14637539:14641814
chr4	48666285	48670139	3855	*	1.19339	5.24452	21.2836	5.26e-05	0.00062806	up	Intron (ENSMUST00000030033.4/68016, intron 1 of 1)	4	48663514	48673502	9989	1	68016	ENSMUST00000030033.4	2771	ENSMUSG00000028348	Cavin4	caveolae associated 4	chr4:48666285:48670139
chr7	64699963	64703698	3736	*	1.11596	5.30822	21.2682	5.28e-05	0.000629457	up	Intron (ENSMUST00000032732.14/11784, intron 4 of 14)	7	64729402	64744518	15117	1	11784	ENSMUST00000205551.1	-25704	ENSMUSG00000030519	Apba2	amyloid beta (A4) precursor protein-binding, family A, member 2	chr7:64699963:64703698
chr3	117415947	117418567	2621	*	1.55724	4.45737	21.2556	5.3e-05	0.000630948	up	Distal Intergenic	3	117321109	117360876	39768	2	229791	ENSMUST00000125664.1	-55071	ENSMUSG00000044667	Plppr4	phospholipid phosphatase related 4	chr3:117415947:117418567
chr6	5203472	5206069	2598	*	1.40402	4.69035	21.2215	5.36e-05	0.000635596	up	Distal Intergenic	6	5168090	5193946	25857	2	18979	ENSMUST00000002663.11	-9526	ENSMUSG00000002588	Pon1	paraoxonase 1	chr6:5203472:5206069
chr13	110168437	110171884	3448	*	1.25258	4.73036	21.2204	5.36e-05	0.000635596	up	Intron (ENSMUST00000167824.2/67295, intron 3 of 4)	13	110054187	110280150	225964	2	67295	ENSMUST00000167824.2	108266	ENSMUSG00000021700	Rab3c	RAB3C, member RAS oncogene family	chr13:110168437:110171884
chr16	52190922	52196239	5318	*	1.01689	5.51679	21.1356	5.51e-05	0.000647289	up	Exon (ENSMUST00000114471.2/208650, exon 17 of 18)	16	52152526	52156661	4136	1	208650	ENSMUST00000228247.1	38396	ENSMUSG00000022637	Cblb	Casitas B-lineage lymphoma b	chr16:52190922:52196239
chr15	25121406	25123282	1877	*	2.11582	3.59674	21.1143	5.55e-05	0.000650723	up	Intron (ENSMUST00000226274.1/ENSMUST00000226274.1, intron 2 of 6)	15	25364857	25413698	48842	2	70350	ENSMUST00000228597.1	290416	ENSMUSG00000045763	Basp1	brain abundant, membrane attached signal protein 1	chr15:25121406:25123282
chr10	55286231	55288577	2347	*	1.82552	3.89489	21.0992	5.58e-05	0.000652471	up	Distal Intergenic	10	56106917	56116880	9964	1	73390	ENSMUST00000063138.7	-818340	ENSMUSG00000047669	Msl3l2	MSL3 like 2	chr10:55286231:55288577
chr1	14221716	14225908	4193	*	1.15793	5.49492	21.0784	5.62e-05	0.000655998	up	Intron (ENSMUST00000027066.12/14048, intron 11 of 17)	1	14207926	14231492	23567	2	14048	ENSMUST00000189526.1	5584	ENSMUSG00000025932	Eya1	EYA transcriptional coactivator and phosphatase 1	chr1:14221716:14225908
chr5	51274211	51278712	4502	*	1.15577	5.71968	21.0504	5.67e-05	0.000659888	up	Distal Intergenic	5	51457653	51553871	96219	2	19017	ENSMUST00000031059.13	275159	ENSMUSG00000029167	Ppargc1a	peroxisome proliferative activated receptor, gamma, coactivator 1 alpha	chr5:51274211:51278712
chrX	48721472	48724624	3153	*	1.69295	4.01207	21.0435	5.68e-05	0.00066085	up	Distal Intergenic	20	48706180	48709066	2887	1	209003	ENSMUST00000139150.1	15292	ENSMUSG00000031107	Rbmx2	RNA binding motif protein, X-linked 2	chrX:48721472:48724624
chr13	27497077	27500295	3219	*	1.46083	4.77347	21.0203	5.72e-05	0.0006653	up	Distal Intergenic	13	27508354	27513171	4818	2	74188	ENSMUST00000223621.1	12876	ENSMUSG00000021346	Prl8a8	prolactin family 8, subfamily a, member 81	chr13:27497077:27500295
chr11	22903000	22909159	6160	*	1.04103	5.78448	20.9977	5.76e-05	0.000668883	up	Intron (ENSMUST00000160826.1/53625, intron 2 of 2)	11	22836583	22860961	24379	2	53625	ENSMUST00000173660.1	-42039	ENSMUSG00000051650	B3gnt2	UDP-GlcNAc:betaGal beta-1,3-N-acetylglucosaminyltransferase 2	chr11:22903000:22909159
chr14	22377913	22380119	2207	*	1.71078	4.01977	20.963	5.83e-05	0.000674595	up	Intron (ENSMUST00000075639.10/76633, intron 2 of 6)	14	22310165	22584439	274275	1	76633	ENSMUST00000159107.1	67748	ENSMUSG00000063458	Lrmda	leucine rich melanocyte differentiation associated	chr14:22377913:22380119
chr14	17425541	17430471	4931	*	1.0338	5.95899	20.9534	5.85e-05	0.000676164	up	Distal Intergenic	14	17660261	17963125	302865	1	21834	ENSMUST00000224470.1	-229790	ENSMUSG00000021779	Thrb	thyroid hormone receptor beta	chr14:17425541:17430471
chr10	12352064	12356075	4012	*	1.09916	5.41735	20.9124	5.93e-05	0.000682569	up	Distal Intergenic	10	12401066	12403075	2010	2	22288	ENSMUST00000217938.1	47000	ENSMUSG00000019820	Utrn	utrophin	chr10:12352064:12356075
chr15	5950438	5953773	3336	*	1.19705	5.12888	20.8762	6e-05	0.000688499	up	Exon (ENSMUST00000226154.1/ENSMUST00000226154.1, exon 1 of 1)	15	6299788	6435520	135733	1	13132	ENSMUST00000159552.1	-346015	ENSMUSG00000022150	Dab2	disabled 2, mitogen-responsive phosphoprotein	chr15:5950438:5953773
chr7	105684026	105688959	4934	*	1.09243	5.27001	20.8107	6.12e-05	0.00070059	up	3' UTR	7	105678024	105684432	6409	1	77505	ENSMUST00000106776.3	6002	ENSMUSG00000030882	Dnhd1	dynein heavy chain domain 1	chr7:105684026:105688959
chr3	156875899	156877740	1842	*	1.60729	4.19296	20.7884	6.17e-05	0.000704064	up	Intron (ENSMUST00000074015.10/320840, intron 2 of 6)	3	156562150	157016244	454095	1	320840	ENSMUST00000175773.1	313749	ENSMUSG00000040037	Negr1	neuronal growth regulator 1	chr3:156875899:156877740
chr15	65034029	65036452	2424	*	1.66195	4.23977	20.7836	6.18e-05	0.000704617	up	Distal Intergenic	15	64697084	64922296	225213	2	11514	ENSMUST00000228014.1	-111733	ENSMUSG00000022376	Adcy8	adenylate cyclase 8	chr15:65034029:65036452
chr18	15021122	15025785	4664	*	1.00126	5.62295	20.7615	6.22e-05	0.000708338	up	Intron (ENSMUST00000234445.1/74456, intron 3 of 4)	18	14969541	15015324	45784	2	106931	ENSMUST00000234221.1	-5798	ENSMUSG00000036225	Kctd1	potassium channel tetramerisation domain containing 1	chr18:15021122:15025785
chr9	97526493	97530436	3944	*	1.10421	5.26262	20.7306	6.29e-05	0.00071431	up	Intron (ENSMUST00000035027.12/64085, intron 7 of 17)	9	97349562	97369958	20397	2	78911	ENSMUST00000035026.4	-156535	ENSMUSG00000032451	Trim42	tripartite motif-containing 42	chr9:97526493:97530436
chr3	57821913	57824991	3079	*	1.19136	4.88831	20.7298	6.29e-05	0.00071431	up	Intron (ENSMUST00000041826.13/24017, intron 8 of 9)	3	57843108	57845878	2771	2	18645	ENSMUST00000122210.1	20887	ENSMUSG00000027805	Pfn2	profilin 2	chr3:57821913:57824991
chr4	12480170	12483560	3391	*	1.30015	4.9814	20.7267	6.29e-05	0.000714547	up	Distal Intergenic	4	12153723	12172015	18293	2	68099	ENSMUST00000177837.7	-308155	ENSMUSG00000028218	Cibar1	CBY1 interacting BAR domain containing 1	chr4:12480170:12483560
chr1	66922023	66924211	2189	*	1.5582	4.18216	20.7066	6.34e-05	0.00071563	up	Distal Intergenic	1	66930192	66934698	4507	2	17901	ENSMUST00000186346.1	10487	ENSMUSG00000061816	Myl1	myosin, light polypeptide 1	chr1:66922023:66924211
chr3	133772352	133775286	2935	*	1.37428	4.92019	20.5954	6.57e-05	0.000734963	up	Distal Intergenic	3	133488535	133545139	56605	2	214133	ENSMUST00000197118.4	-227213	ENSMUSG00000040943	Tet2	tet methylcytosine dioxygenase 2	chr3:133772352:133775286
chr4	151338598	151340847	2250	*	1.68364	4.60781	20.5415	6.69e-05	0.000742784	up	Intron (ENSMUST00000169423.8/100072, intron 5 of 24)	4	151086039	151139584	53546	2	100072	ENSMUST00000143434.1	-199014	ENSMUSG00000014592	Camta1	calmodulin binding transcription activator 1	chr4:151338598:151340847
chr3	115857838	115861959	4122	*	1.32799	5.04094	20.4985	6.78e-05	0.0007491	up	Distal Intergenic	3	115887837	115929088	41252	1	69740	ENSMUST00000189799.6	-25878	ENSMUSG00000033554	Dph5	diphthamide biosynthesis 5	chr3:115857838:115861959
chr5	91454291	91457640	3350	*	1.34364	4.64876	20.4916	6.8e-05	0.000750501	up	Distal Intergenic	5	91357261	91402994	45734	2	12223	ENSMUST00000121044.5	-51297	ENSMUSG00000082361	Btc	betacellulin, epidermal growth factor family member	chr5:91454291:91457640
chr18	62004258	62007437	3180	*	1.09597	5.12237	20.4743	6.83e-05	0.000753364	up	Intron (ENSMUST00000051720.5/225608, intron 12 of 16)	18	61977959	62015719	37761	1	225608	ENSMUST00000236759.1	26299	ENSMUSG00000045629	Sh3tc2	SH3 domain and tetratricopeptide repeats 2	chr18:62004258:62007437
chr1	186979861	186981811	1951	*	1.87313	3.63348	20.4622	6.86e-05	0.00075581	up	Distal Intergenic	1	186967416	186970627	3212	1	110957	ENSMUST00000045108.1	12445	ENSMUSG00000039224	D1Pas1	DNA segment, Chr 1, Pasteur Institute 1	chr1:186979861:186981811
chrX	86228245	86230401	2157	*	1.55456	4.05619	20.4049	6.99e-05	0.000767268	up	Distal Intergenic	20	86250254	86256219	5966	2	434903	ENSMUST00000113969.9	25818	ENSMUSG00000035427	Mageb4	MAGE family member B4	chrX:86228245:86230401
chr1	154631842	154635529	3688	*	1.21957	5.1427	20.3083	7.22e-05	0.000785592	up	5' UTR	1	154392519	154725920	333402	2	12290	ENSMUST00000004214.14	90391	ENSMUSG00000004110	Cacna1e	calcium channel, voltage-dependent, R type, alpha 1E subunit	chr1:154631842:154635529
chr9	101280153	101284948	4796	*	1.15392	5.17759	20.2909	7.26e-05	0.000787788	up	Exon (ENSMUST00000187086.1/ENSMUST00000187086.1, exon 1 of 1)	9	101105084	101251795	146712	2	235542	ENSMUST00000075941.11	-28358	ENSMUSG00000043154	Ppp2r3a	protein phosphatase 2, regulatory subunit B'', alpha	chr9:101280153:101284948
chr5	96454004	96458526	4523	*	1.04762	5.36377	20.0405	7.88e-05	0.000835331	up	Exon (ENSMUST00000198132.1/ENSMUST00000198132.1, exon 1 of 2)	5	96374435	96387634	13200	1	231470	ENSMUST00000196751.1	79569	ENSMUSG00000034687	Fras1	Fraser extracellular matrix complex subunit 1	chr5:96454004:96458526
chr10	69298231	69301870	3640	*	1.10135	5.23931	19.9682	8.07e-05	0.000848559	up	Distal Intergenic	10	69279458	69286907	7450	1	69288	ENSMUST00000165765.1	18773	ENSMUSG00000019944	Rhobtb1	Rho-related BTB domain containing 1	chr10:69298231:69301870
chr16	93622653	93627308	4656	*	1.01784	5.52131	19.9251	8.19e-05	0.000859207	up	Distal Intergenic	16	93607889	93609917	2029	1	12408	ENSMUST00000231762.1	14764	ENSMUSG00000051483	Cbr1	carbonyl reductase 1	chr16:93622653:93627308
chr1	175197728	175201029	3302	*	1.45914	4.49493	19.8135	8.5e-05	0.000881614	up	Intron (ENSMUST00000194555.5/24012, intron 3 of 17)	1	175059736	175086180	26445	2	24012	ENSMUST00000195477.5	-111548	ENSMUSG00000026527	Rgs7	regulator of G protein signaling 7	chr1:175197728:175201029
chr14	31870517	31873926	3410	*	1.06327	5.58745	19.7854	8.58e-05	0.000887372	up	Distal Intergenic	14	31698768	31830651	131884	2	105522	ENSMUST00000014640.8	-39866	ENSMUSG00000014496	Ankrd28	ankyrin repeat domain 28	chr14:31870517:31873926
chr12	35488627	35491569	2943	*	1.19524	4.91681	19.7235	8.76e-05	0.000897985	up	Distal Intergenic	12	35514406	35526779	12374	2	11622	ENSMUST00000173414.1	35210	ENSMUSG00000019256	Ahr	aryl-hydrocarbon receptor	chr12:35488627:35491569
chr16	8204681	8209622	4942	*	1.04616	5.22957	19.7098	8.8e-05	0.000899909	up	Distal Intergenic	16	8409275	8425136	15862	2	74720	ENSMUST00000023400.3	215514	ENSMUSG00000022715	Tmem114	transmembrane protein 114	chr16:8204681:8209622
chr3	30765164	30767521	2358	*	1.37295	4.44114	19.669	8.92e-05	0.000908734	up	3' UTR	3	30751045	30765495	14451	1	75953	ENSMUST00000172593.1	14119	ENSMUSG00000051860	Samd7	sterile alpha motif domain containing 7	chr3:30765164:30767521
chr7	77045903	77048348	2446	*	1.89142	3.60653	19.6134	9.08e-05	0.000923073	up	Intron (ENSMUST00000156166.7/244071, intron 22 of 22)	7	76411062	76766608	355547	1	244071	ENSMUST00000107442.2	634841	ENSMUSG00000025754	Agbl1	ATP/GTP binding protein-like 1	chr7:77045903:77048348
chr12	85833361	85836781	3421	*	1.08174	5.114	19.5976	9.13e-05	0.000926781	up	Intron (ENSMUST00000177188.7/320244, intron 3 of 6)	12	85826484	86053209	226726	1	320244	ENSMUST00000177114.1	6877	ENSMUSG00000012609	Ttll5	tubulin tyrosine ligase-like family, member 5	chr12:85833361:85836781
chr18	67884428	67888211	3784	*	1.13245	5.28897	19.564	9.23e-05	0.000934992	up	3' UTR	18	67880378	67881307	930	1	70799	ENSMUST00000225589.1	4050	ENSMUSG00000024542	Cep192	centrosomal protein 192	chr18:67884428:67888211
chr15	61895683	61901199	5517	*	1.10207	5.61824	19.4241	9.67e-05	0.000969087	up	Distal Intergenic	15	61985391	61990350	4960	1	17869	ENSMUST00000022971.7	-84192	ENSMUSG00000022346	Myc	myelocytomatosis oncogene	chr15:61895683:61901199
chr10	14385335	14387094	1760	*	1.71472	3.86095	19.3833	9.81e-05	0.000979774	up	Distal Intergenic	10	14530916	14544995	14080	2	215798	ENSMUST00000207953.1	157901	ENSMUSG00000039116	Adgrg6	adhesion G protein-coupled receptor G6	chr10:14385335:14387094
chr5	51227598	51230783	3186	*	1.3437	4.64968	19.3067	0.00010063	0.00100019	up	Distal Intergenic	5	51457653	51553871	96219	2	19017	ENSMUST00000031059.13	323088	ENSMUSG00000029167	Ppargc1a	peroxisome proliferative activated receptor, gamma, coactivator 1 alpha	chr5:51227598:51230783
chrX	103783665	103787462	3798	*	1.14023	5.34908	19.2896	0.00010121	0.0010036	up	Intron (ENSMUST00000042664.9/20502, intron 1 of 5)	20	103697414	103821983	124570	2	20502	ENSMUST00000042664.9	34521	ENSMUSG00000033965	Slc16a2	solute carrier family 16 (monocarboxylic acid transporters), member 2	chrX:103783665:103787462
chr1	68266436	68268476	2041	*	1.51801	4.08416	19.2055	0.000104109	0.00102278	up	Intron (ENSMUST00000119142.7/13869, intron 16 of 27)	1	68290155	68298318	8164	2	13869	ENSMUST00000131148.1	29842	ENSMUSG00000062209	Erbb4	erb-b2 receptor tyrosine kinase 4	chr1:68266436:68268476
chr3	142084497	142087251	2755	*	1.48434	4.48088	19.1874	0.000104743	0.00102681	up	Intron (ENSMUST00000098568.7/12167, intron 1 of 11)	3	141840367	142169213	328847	2	12167	ENSMUST00000098568.7	81962	ENSMUSG00000052430	Bmpr1b	bone morphogenetic protein receptor, type 1B	chr3:142084497:142087251
chr2	38651445	38654421	2977	*	1.15762	5.37828	19.1483	0.000106128	0.00103606	up	Distal Intergenic	2	38588036	38644087	56052	2	19177	ENSMUST00000028083.5	-7358	ENSMUSG00000026750	Psmb7	proteasome (prosome, macropain) subunit, beta type 7	chr2:38651445:38654421
chr3	63122754	63125068	2315	*	1.41782	4.33345	19.0894	0.000108255	0.0010513	up	Distal Intergenic	3	63241537	63327826	86290	1	17380	ENSMUST00000194324.5	-116469	ENSMUSG00000027820	Mme	membrane metallo endopeptidase	chr3:63122754:63125068
chr13	22388636	22391286	2651	*	1.26612	4.8632	19.0177	0.0001109	0.00107033	up	5' UTR	13	22394947	22396009	1063	1	171246	ENSMUST00000074324.4	-3661	ENSMUSG00000101073	Vmn1r200	vomeronasal 1 receptor 200	chr13:22388636:22391286
chr6	107730643	107732587	1945	*	1.62651	4.0226	18.9808	0.000112289	0.00107846	up	Distal Intergenic	6	107529768	107570214	40447	1	16979	ENSMUST00000049285.9	200875	ENSMUSG00000034648	Lrrn1	leucine rich repeat protein 1, neuronal	chr6:107730643:107732587
chr19	52767471	52772122	4652	*	1.15172	5.17833	18.9184	0.000114681	0.00109669	up	Distal Intergenic	19	52923181	52926931	3751	1	100043450	ENSMUST00000236393.1	-151059	ENSMUSG00000117896	AA387883	expressed sequence AA387883	chr19:52767471:52772122
chr9	47349596	47352756	3161	*	1.37901	4.70049	18.9098	0.000115014	0.0010977	up	Intron (ENSMUST00000209591.1/ENSMUST00000209591.1, intron 2 of 6)	9	47530173	47853385	323213	1	54725	ENSMUST00000114548.7	-177417	ENSMUSG00000032076	Cadm1	cell adhesion molecule 1	chr9:47349596:47352756
chr8	82047297	82049320	2024	*	1.80198	3.75396	18.9098	0.000115015	0.0010977	up	3' UTR	8	81890319	81902942	12624	1	234515	ENSMUST00000165821.1	156978	ENSMUSG00000037940	Inpp4b	inositol polyphosphate-4-phosphatase, type II	chr8:82047297:82049320
chr10	11273194	11276522	3329	*	1.19258	5.13345	18.8885	0.000115849	0.00110265	up	Exon (ENSMUST00000181688.1/ENSMUST00000181688.1, exon 3 of 6)	10	11281330	11298052	16723	1	71865	ENSMUST00000129456.7	-4808	ENSMUSG00000047648	Fbxo30	F-box protein 30	chr10:11273194:11276522
chr3	154530185	154534365	4181	*	1.22108	4.60086	18.8746	0.000116393	0.00110676	up	Distal Intergenic	3	154579845	154594534	14690	2	209584	ENSMUST00000148680.2	60169	ENSMUSG00000047583	Tyw3	tRNA-yW synthesizing protein 3 homolog (S. cerevisiae)	chr3:154530185:154534365
chr16	19177150	19178768	1619	*	1.64352	3.85654	18.8406	0.00011774	0.00111666	up	Distal Intergenic	16	19285743	19286837	1095	2	258443	ENSMUST00000056727.4	108069	ENSMUSG00000050742	Olfr164	olfactory receptor 164	chr16:19177150:19178768
chrX	169888717	169891379	2663	*	1.42731	4.20707	18.8085	0.000119027	0.00112495	up	Intron (ENSMUST00000112107.7/17318, intron 2 of 9)	20	169879664	169990571	110908	1	17318	ENSMUST00000078947.11	9053	ENSMUSG00000035299	Mid1	midline 1	chrX:169888717:169891379
chr1	53679307	53682013	2707	*	1.39786	4.6656	18.7997	0.000119383	0.00112688	up	Intron (ENSMUST00000094964.6/627872, intron 6 of 65)	1	53397006	53706761	309756	2	627872	ENSMUST00000094964.6	24748	ENSMUSG00000096141	Dnah7a	dynein, axonemal, heavy chain 7A	chr1:53679307:53682013
chrX	99871578	99875857	4280	*	1.13082	5.03523	18.7776	0.000120279	0.00113389	up	Distal Intergenic	20	99821021	99848790	27770	1	620592	ENSMUST00000096363.2	50557	ENSMUSG00000071719	Nalf2	NALCN channel auxiliary factor 2	chrX:99871578:99875857
chr9	88316079	88320998	4920	*	1.15492	4.95	18.7268	0.00012237	0.00115006	up	Distal Intergenic	9	88327197	88372092	44896	1	23959	ENSMUST00000034992.7	-6199	ENSMUSG00000032420	Nt5e	5' nucleotidase, ecto	chr9:88316079:88320998
chr2	172593981	172598967	4987	*	1.11373	5.4255	18.7199	0.000122656	0.00115154	up	Distal Intergenic	2	172552116	172553518	1403	1	21420	ENSMUST00000142633.1	41865	ENSMUSG00000028640	Tfap2c	transcription factor AP-2, gamma	chr2:172593981:172598967
chr5	87584476	87587703	3228	*	1.33804	4.43626	18.7061	0.000123233	0.00115549	up	Exon (ENSMUST00000031201.8/20860, exon 3 of 8)	5	87575969	87591594	15626	2	20860	ENSMUST00000031201.8	3891	ENSMUSG00000029272	Sult1e1	sulfotransferase family 1E, member 1	chr5:87584476:87587703
chr2	110351209	110358085	6877	*	1.06727	5.89074	18.6727	0.00012464	0.00116583	up	Distal Intergenic	2	110360917	110363183	2267	2	67606	ENSMUST00000099626.4	5098	ENSMUSG00000074971	Fibin	fin bud initiation factor homolog (zebrafish)	chr2:110351209:110358085
chr12	119180863	119185282	4420	*	1.14898	4.95277	18.6631	0.000125047	0.00116807	up	Exon (ENSMUST00000026360.8/320910, exon 7 of 14)	12	119201463	119238770	37308	2	320910	ENSMUST00000137804.1	53488	ENSMUSG00000025321	Itgb8	integrin beta 8	chr12:119180863:119185282
chr5	72881925	72883121	1197	*	1.93932	3.53261	18.6137	0.000127163	0.00118224	up	Distal Intergenic	5	72755738	72868483	112746	2	21682	ENSMUST00000138842.7	-13442	ENSMUSG00000029217	Tec	tec protein tyrosine kinase	chr5:72881925:72883121
chr4	48789994	48792765	2772	*	1.43352	4.28026	18.598	0.000127845	0.0011863	up	Distal Intergenic	4	48663514	48673502	9989	1	68016	ENSMUST00000030033.4	126480	ENSMUSG00000028348	Cavin4	caveolae associated 4	chr4:48789994:48792765
chr10	73713737	73716552	2816	*	2.02419	3.73313	18.5681	0.000129153	0.00119624	up	Exon (ENSMUST00000123398.8/11994, exon 3 of 14)	10	73821867	74634765	812899	1	11994	ENSMUST00000064562.13	-105315	ENSMUSG00000052613	Pcdh15	protocadherin 15	chr10:73713737:73716552
chr5	71637921	71640687	2767	*	1.32475	4.95374	18.534	0.000130661	0.0012087	up	3' UTR	5	71655196	71657820	2625	2	14397	ENSMUST00000199150.1	17133	ENSMUSG00000029211	Gabra4	gamma-aminobutyric acid (GABA) A receptor, subunit alpha 4	chr5:71637921:71640687
chr1	24408617	24412107	3491	*	1.37683	4.24736	18.4926	0.000132516	0.00122167	up	Exon (ENSMUST00000144297.1/12823, exon 4 of 40)	1	24261890	24452745	190856	2	12823	ENSMUST00000144297.1	40638	ENSMUSG00000026141	Col19a1	collagen, type XIX, alpha 1	chr1:24408617:24412107
chr1	187862538	187865438	2901	*	1.51816	4.25187	18.4203	0.000135827	0.00124502	up	Intron (ENSMUST00000127489.7/26381, intron 3 of 3)	1	187997827	188214885	217059	1	26381	ENSMUST00000027906.12	-132389	ENSMUSG00000026610	Esrrg	estrogen-related receptor gamma	chr1:187862538:187865438
chr6	107011530	107014747	3218	*	1.41763	4.20834	18.333	0.000139946	0.00127274	up	Distal Intergenic	6	106780201	106800074	19874	2	58799	ENSMUST00000113239.9	-211456	ENSMUSG00000005362	Crbn	cereblon	chr6:107011530:107014747
chr5	96753068	96755941	2874	*	1.32101	4.33996	18.2615	0.000143411	0.00129432	up	Exon (ENSMUST00000036019.4/231470, exon 61 of 74)	5	96793339	96816395	23057	1	11745	ENSMUST00000199330.4	-37398	ENSMUSG00000029484	Anxa3	annexin A3	chr5:96753068:96755941
chr4	103192403	103195933	3531	*	1.13916	4.9993	18.2463	0.000144161	0.00129951	up	Intron (ENSMUST00000150285.7/242585, intron 8 of 9)	4	103210553	103214672	4120	2	242585	ENSMUST00000154845.1	18739	ENSMUSG00000028521	Slc35d1	solute carrier family 35 (UDP-glucuronic acid/UDP-N-acetylgalactosamine dual transporter), member D1	chr4:103192403:103195933
chr15	61299427	61302991	3565	*	1.08303	4.91498	18.2379	0.000144575	0.00130245	up	Intron (ENSMUST00000230678.1/ENSMUST00000230678.1, intron 4 of 5)	15	60919675	60923012	3338	2	117586	ENSMUST00000228632.1	-376415	ENSMUSG00000022347	A1bg	alpha-1-B glycoprotein	chr15:61299427:61302991
chr18	74583152	74585874	2723	*	1.14141	4.88148	18.2234	0.000145296	0.00130737	up	Intron (ENSMUST00000125882.7/17919, intron 4 of 4)	18	74633177	74644023	10847	1	17919	ENSMUST00000125751.1	-47303	ENSMUSG00000025885	Myo5b	myosin VB	chr18:74583152:74585874
chr12	90929868	90933240	3373	*	1.11284	4.86886	18.2036	0.000146289	0.00131469	up	Intron (ENSMUST00000181184.1/ENSMUST00000181184.1, intron 1 of 4)	12	90999342	91030078	30737	2	75216	ENSMUST00000123400.7	96838	ENSMUSG00000061533	Cep128	centrosomal protein 128	chr12:90929868:90933240
chr14	45134974	45136493	1520	*	1.83679	3.74029	18.0877	0.000152229	0.0013529	up	3' UTR	14	45164821	45169325	4505	2	70561	ENSMUST00000156600.1	32832	ENSMUSG00000021830	Txndc16	thioredoxin domain containing 16	chr14:45134974:45136493
chr12	24862981	24864779	1799	*	1.64236	3.95523	18.0796	0.000152655	0.00135587	up	Intron (ENSMUST00000222198.1/67216, intron 1 of 4)	12	24831631	24960286	128656	1	67216	ENSMUST00000222994.1	31350	ENSMUSG00000020646	Mboat2	membrane bound O-acyltransferase domain containing 2	chr12:24862981:24864779
chr18	64058944	64061013	2070	*	1.84946	3.85814	17.9602	0.000159066	0.00140356	up	Distal Intergenic	18	64167726	64168774	1049	2	73588	ENSMUST00000236604.1	107761	ENSMUSG00000086128	St8sia3os	ST8 alpha-N-acetyl-neuraminide alpha-2,8-sialyltransferase 3, opposite strand	chr18:64058944:64061013
chr3	63805541	63808645	3105	*	1.22535	4.97136	17.9478	0.000159748	0.00140679	up	Intron (ENSMUST00000160638.9/269437, intron 1 of 23)	3	63696234	63850991	154758	2	269437	ENSMUST00000160638.9	42346	ENSMUSG00000036834	Plch1	phospholipase C, eta 1	chr3:63805541:63808645
chr3	104300968	104305378	4411	*	1.00713	5.28265	17.8876	0.000163099	0.00142515	up	Distal Intergenic	3	104013259	104220374	207116	2	99470	ENSMUST00000064371.13	-80594	ENSMUSG00000052539	Magi3	membrane associated guanylate kinase, WW and PDZ domain containing 3	chr3:104300968:104305378
chr9	31496022	31499065	3044	*	1.1779	5.08057	17.8576	0.000164802	0.00143579	up	Intron (ENSMUST00000214381.1/ENSMUST00000214381.1, intron 1 of 1)	9	31426196	31464462	38267	2	235135	ENSMUST00000048050.8	-31560	ENSMUSG00000041737	Tmem45b	transmembrane protein 45b	chr9:31496022:31499065
chr4	46001165	46005063	3899	*	1.10458	4.80974	17.756	0.000170699	0.00147331	up	Intron (ENSMUST00000107777.8/100121, intron 6 of 16)	4	45990163	46005592	15430	1	100121	ENSMUST00000140270.1	11002	ENSMUSG00000035517	Tdrd7	tudor domain containing 7	chr4:46001165:46005063
chr2	57897148	57899847	2700	*	1.20421	4.70222	17.7391	0.000171699	0.00148021	up	Distal Intergenic	2	57997884	58039878	41995	1	241391	ENSMUST00000112616.7	-98037	ENSMUSG00000026828	Galnt5	polypeptide N-acetylgalactosaminyltransferase 5	chr2:57897148:57899847
chr3	157592342	157595552	3211	*	1.27726	4.86292	17.7383	0.000171748	0.00148021	up	Intron (ENSMUST00000041175.12/19218, intron 1 of 2)	3	157566900	157644756	77857	1	19218	ENSMUST00000173533.1	25442	ENSMUSG00000040016	Ptger3	prostaglandin E receptor 3 (subtype EP3)	chr3:157592342:157595552
chr6	22836115	22837933	1819	*	1.87641	3.58106	17.7077	0.000173581	0.00149123	up	Distal Intergenic	6	22875502	23052916	177415	1	19283	ENSMUST00000090568.6	-37569	ENSMUSG00000068748	Ptprz1	protein tyrosine phosphatase, receptor type Z, polypeptide 1	chr6:22836115:22837933
chr2	74818070	74821841	3772	*	1.08906	5.12988	17.6713	0.000175787	0.00150428	up	Distal Intergenic	2	74825803	74878431	52629	1	53375	ENSMUST00000028511.7	-3962	ENSMUSG00000027099	Mtx2	metaxin 2	chr2:74818070:74821841
chr15	56038963	56041079	2117	*	1.43835	4.08241	17.6693	0.000175904	0.00150465	up	Distal Intergenic	15	55636388	55906949	270562	2	20649	ENSMUST00000039769.12	-132014	ENSMUSG00000060429	Sntb1	syntrophin, basic 1	chr15:56038963:56041079
chr13	6364260	6366728	2469	*	1.44664	4.18052	17.658	0.000176601	0.00150782	up	Distal Intergenic	13	6548149	6580042	31894	1	69617	ENSMUST00000021611.9	-181421	ENSMUSG00000021193	Pitrm1	pitrilysin metallepetidase 1	chr13:6364260:6366728
chr4	85919383	85921391	2009	*	2.09131	3.94038	17.65	0.000177092	0.00151089	up	Intron (ENSMUST00000213098.1/77739, intron 2 of 3)	4	86053915	86087961	34047	1	77739	ENSMUST00000130474.1	-132524	ENSMUSG00000066113	Adamtsl1	ADAMTS-like 1	chr4:85919383:85921391
chr3	118068810	118072103	3294	*	1.08217	5.34967	17.5964	0.000180415	0.00153296	up	Distal Intergenic	3	117781647	117868936	87290	2	76561	ENSMUST00000029639.11	-199874	ENSMUSG00000028007	Snx7	sorting nexin 7	chr3:118068810:118072103
chr1	55117058	55119406	2349	*	1.42627	4.02374	17.5876	0.000180973	0.00153648	up	Distal Intergenic	1	55131231	55153938	22708	1	19070	ENSMUST00000159311.7	-11825	ENSMUSG00000025979	Mob4	MOB family member 4, phocein	chr1:55117058:55119406
chr1	189301366	189304766	3401	*	1.01412	5.19432	17.535	0.000184309	0.001559	up	Intron (ENSMUST00000079451.12/16526, intron 2 of 6)	1	189209790	189343355	133566	2	16526	ENSMUST00000193319.5	38589	ENSMUSG00000037624	Kcnk2	potassium channel, subfamily K, member 2	chr1:189301366:189304766
chr18	16646862	16649700	2839	*	1.3727	4.89166	17.5127	0.000185748	0.00156849	up	Exon (ENSMUST00000025166.13/12558, exon 4 of 16)	18	16589023	16670069	81047	2	12558	ENSMUST00000115850.1	20369	ENSMUSG00000024304	Cdh2	cadherin 2	chr18:16646862:16649700
chr6	144426327	144429923	3597	*	1.40316	4.40238	17.4931	0.000187019	0.00157673	up	Intron (ENSMUST00000141102.7/20678, intron 4 of 13)	6	144154829	144209568	54740	2	20678	ENSMUST00000150087.1	-216759	ENSMUSG00000041540	Sox5	SRY (sex determining region Y)-box 5	chr6:144426327:144429923
chrX	73683372	73687004	3633	*	1.12121	4.92341	17.4678	0.000188678	0.0015878	up	3' UTR	20	73678893	73680002	1110	1	102857	ENSMUST00000167828.1	4479	ENSMUSG00000019558	Slc6a8	solute carrier family 6 (neurotransmitter transporter, creatine), member 8	chrX:73683372:73687004
chr14	55001390	55005507	4118	*	1.01239	5.3446	17.3491	0.000196656	0.00163718	up	Distal Intergenic	14	54970767	54994626	23860	2	140781	ENSMUST00000168485.7	-6764	ENSMUSG00000053093	Myh7	myosin, heavy polypeptide 7, cardiac muscle, beta	chr14:55001390:55005507
chr1	63022552	63025575	3024	*	1.21762	4.74504	17.3277	0.000198135	0.00164543	up	Intron (ENSMUST00000133236.7/227195, intron 9 of 12)	1	62958418	63091929	133512	2	227195	ENSMUST00000133236.7	66354	ENSMUSG00000040865	Ino80d	INO80 complex subunit D	chr1:63022552:63025575
chr3	69838679	69842216	3538	*	1.11131	4.80028	17.2626	0.000202703	0.00167585	up	Intron (ENSMUST00000051239.12/66183, intron 1 of 2)	3	69820578	69859922	39345	2	66183	ENSMUST00000171529.3	17706	ENSMUSG00000043461	Sptssb	serine palmitoyltransferase, small subunit B	chr3:69838679:69842216
chr13	89599691	89601551	1861	*	1.38929	4.12314	17.1806	0.000208607	0.00171509	up	Exon (ENSMUST00000022108.8/12950, exon 3 of 5)	13	89584511	89601590	17080	1	12950	ENSMUST00000225678.1	15180	ENSMUSG00000021613	Hapln1	hyaluronan and proteoglycan link protein 1	chr13:89599691:89601551
chr13	27711073	27713480	2408	*	1.69812	3.94886	17.1236	0.000212822	0.0017377	up	Exon (ENSMUST00000224026.1/18814, exon 3 of 6)	13	27716407	27716725	319	2	18814	ENSMUST00000145879.1	3245	ENSMUSG00000021348	Prl7d1	prolactin family 7, subfamily d, member 1	chr13:27711073:27713480
chr10	19927028	19929354	2327	*	1.61539	4.0818	17.1181	0.000213234	0.00173943	up	Distal Intergenic	10	19934472	20142753	208282	1	26408	ENSMUST00000095806.9	-5118	ENSMUSG00000071369	Map3k5	mitogen-activated protein kinase kinase kinase 5	chr10:19927028:19929354
chr3	115843912	115846924	3013	*	1.30902	4.33494	17.0975	0.000214786	0.00174844	up	Distal Intergenic	3	115887837	115929088	41252	1	69740	ENSMUST00000189799.6	-40913	ENSMUSG00000033554	Dph5	diphthamide biosynthesis 5	chr3:115843912:115846924
chr19	28084934	28088360	3427	*	1.36122	4.28071	17.0089	0.000221581	0.00179069	up	Distal Intergenic	19	27805143	28011166	206024	2	19726	ENSMUST00000173161.1	-73768	ENSMUSG00000040929	Rfx3	regulatory factor X, 3 (influences HLA class II expression)	chr19:28084934:28088360
chr15	56746192	56748368	2177	*	1.36417	4.16426	16.9978	0.00022245	0.00179546	up	Intron (ENSMUST00000166290.1/594843, intron 2 of 2)	15	56665627	56694539	28913	2	15117	ENSMUST00000050544.7	-51653	ENSMUSG00000022367	Has2	hyaluronan synthase 2	chr15:56746192:56748368
chr12	28127780	28129504	1725	*	1.7871	3.56836	16.9914	0.000222954	0.00179836	up	Distal Intergenic	12	28510555	28516714	6160	2	68511	ENSMUST00000186301.1	387210	ENSMUSG00000020633	Dcdc2c	doublecortin domain containing 2C	chr12:28127780:28129504
chr3	5297142	5299423	2282	*	1.31454	4.46324	16.9797	0.000223873	0.0018038	up	Intron (ENSMUST00000175866.7/80892, intron 3 of 10)	3	5241672	5415857	174186	1	80892	ENSMUST00000176383.2	55470	ENSMUSG00000025255	Zfhx4	zinc finger homeodomain 4	chr3:5297142:5299423
chr14	29478412	29481757	3346	*	1.27689	4.61654	16.9663	0.000224939	0.00180872	up	Intron (ENSMUST00000022567.8/12294, intron 3 of 37)	14	29064196	29360834	296639	2	12294	ENSMUST00000225863.1	-117578	ENSMUSG00000021991	Cacna2d3	calcium channel, voltage-dependent, alpha2/delta subunit 3	chr14:29478412:29481757
chr4	11883662	11886908	3247	*	1.0781	5.29884	16.9435	0.00022675	0.00182032	up	Distal Intergenic	4	11959807	11965821	6015	2	381511	ENSMUST00000108301.7	78913	ENSMUSG00000049225	Pdp1	pyruvate dehydrogenase phosphatase catalytic subunit 1	chr4:11883662:11886908
chr9	29593798	29595925	2128	*	1.9092	3.78211	16.9227	0.000228422	0.00183083	up	Intron (ENSMUST00000075069.10/235106, intron 1 of 7)	9	28996012	29412204	416193	2	235106	ENSMUST00000115237.7	-181594	ENSMUSG00000059974	Ntm	neurotrimin	chr9:29593798:29595925
chr13	109585799	109589666	3868	*	1.06056	5.20751	16.8783	0.000232032	0.00185419	up	Intron (ENSMUST00000122041.7/238871, intron 3 of 16)	13	109581405	109951344	369940	1	238871	ENSMUST00000079975.10	4394	ENSMUSG00000021699	Pde4d	phosphodiesterase 4D, cAMP specific	chr13:109585799:109589666
chr8	104008161	104011821	3661	*	1.19095	4.7383	16.8407	0.000235127	0.00187236	up	Distal Intergenic	8	104101625	104144511	42887	1	12562	ENSMUST00000034339.9	-89804	ENSMUSG00000031871	Cdh5	cadherin 5	chr8:104008161:104011821
chr12	72289700	72292454	2755	*	1.63393	4.16226	16.8139	0.000237372	0.00188619	up	Intron (ENSMUST00000078505.13/104001, intron 3 of 8)	12	72212289	72236724	24436	2	104001	ENSMUST00000137990.1	-52976	ENSMUSG00000021087	Rtn1	reticulon 1	chr12:72289700:72292454
chr10	69937673	69940376	2704	*	1.17769	4.64939	16.8028	0.000238306	0.00189209	up	Intron (ENSMUST00000218680.1/11735, intron 26 of 42)	10	69926133	70023995	97863	1	11735	ENSMUST00000182437.7	11540	ENSMUSG00000069601	Ank3	ankyrin 3, epithelial	chr10:69937673:69940376
chr9	44944707	44948950	4244	*	1.01538	5.0871	16.7716	0.000240951	0.001909	up	3' UTR	9	44932971	44965525	32555	2	140630	ENSMUST00000145657.8	16575	ENSMUSG00000059890	Ube4a	ubiquitination factor E4A	chr9:44944707:44948950
chr1	41918327	41921026	2700	*	1.30702	4.42675	16.7287	0.000244635	0.00192685	up	Exon (ENSMUST00000186391.1/ENSMUST00000186391.1, exon 5 of 6)	1	42648200	42651679	3480	2	66297	ENSMUST00000176977.7	730653	ENSMUSG00000060424	Pantr1	POU domain, class 3, transcription factor 3 adjacent noncoding transcript 1	chr1:41918327:41921026
chr13	45489400	45491781	2382	*	1.34373	4.29571	16.7046	0.000246733	0.00193884	up	Distal Intergenic	13	45507444	45546382	38939	1	66355	ENSMUST00000000260.12	-15663	ENSMUSG00000000253	Gmpr	guanosine monophosphate reductase	chr13:45489400:45491781
chr8	97345974	97348044	2071	*	1.36183	4.24311	16.5035	0.000265006	0.00204812	up	Distal Intergenic	8	95864134	95888547	24414	2	14719	ENSMUST00000034097.7	-1457427	ENSMUSG00000031672	Got2	glutamatic-oxaloacetic transaminase 2, mitochondrial	chr8:97345974:97348044
chr6	148334120	148338606	4487	*	1.06032	4.89855	16.4391	0.00027116	0.00207682	up	Exon (ENSMUST00000060095.14/387314, exon 6 of 20)	6	148354656	148355598	943	1	66184	ENSMUST00000071745.3	-16050	ENSMUSG00000063171	Rps4l	ribosomal protein S4-like	chr6:148334120:148338606
chr10	67244423	67245727	1305	*	1.6676	3.75539	16.4322	0.000271823	0.00208099	up	Exon (ENSMUST00000174408.7/108829, exon 20 of 26)	10	67238922	67245418	6497	1	108829	ENSMUST00000173236.1	5501	ENSMUSG00000037876	Jmjd1c	jumonji domain containing 1C	chr10:67244423:67245727
chr14	92310321	92313425	3105	*	1.87974	3.71396	16.3659	0.000278341	0.00211207	up	Distal Intergenic	14	93173729	93885748	712020	2	211712	ENSMUST00000194129.1	1572323	ENSMUSG00000055421	Pcdh9	protocadherin 9	chr14:92310321:92313425
chr2	76296885	76298697	1813	*	1.49985	3.9288	16.3255	0.000282383	0.00213719	up	Intron (ENSMUST00000099992.9/241489, intron 1 of 19)	2	75989912	76338774	348863	2	241489	ENSMUST00000099992.9	40077	ENSMUSG00000075270	Pde11a	phosphodiesterase 11A	chr2:76296885:76298697
chr1	145929396	145931248	1853	*	1.66742	3.6296	16.2876	0.000286234	0.00216081	up	Distal Intergenic	1	146494760	146902471	407712	1	215378	ENSMUST00000074622.10	-563512	ENSMUSG00000035131	Brinp3	bone morphogenetic protein/retinoic acid inducible neural specific 3	chr1:145929396:145931248
chr13	59046128	59049821	3694	*	1.17229	5.24114	16.2445	0.000290693	0.00218621	up	Intron (ENSMUST00000225488.1/18212, intron 14 of 17)	13	58871735	58986149	114415	1	18212	ENSMUST00000223636.1	174393	ENSMUSG00000055254	Ntrk2	neurotrophic tyrosine kinase, receptor, type 2	chr13:59046128:59049821
chr11	20256395	20259077	2683	*	1.26199	4.91779	16.2153	0.00029374	0.00220242	up	Distal Intergenic	11	20238387	20249429	11043	2	216543	ENSMUST00000162811.1	-6966	ENSMUSG00000044066	Cep68	centrosomal protein 68	chr11:20256395:20259077
chr3	38380977	38384337	3361	*	1.18395	4.76774	16.1884	0.000296592	0.00221946	up	Distal Intergenic	3	38452079	38455557	3479	2	99696	ENSMUST00000094300.3	71220	ENSMUSG00000044864	Ankrd50	ankyrin repeat domain 50	chr3:38380977:38384337
chr7	128906385	128910880	4496	*	1.28615	4.64349	16.1865	0.000296793	0.00221995	up	Intron (ENSMUST00000205528.1/ENSMUST00000205528.1, intron 4 of 5)	7	128745420	128750378	4959	1	207352	ENSMUST00000206986.1	160965	ENSMUSG00000055319	Sec23ip	Sec23 interacting protein	chr7:128906385:128910880
chr1	138416243	138419627	3385	*	1.31972	4.15773	16.1593	0.000299708	0.00223698	up	Distal Intergenic	1	138273738	138289462	15725	1	338375	ENSMUST00000027643.5	142505	ENSMUSG00000026394	Atp6v1g3	ATPase, H+ transporting, lysosomal V1 subunit G3	chr1:138416243:138419627
chr1	184096034	184100172	4139	*	1.15406	5.05639	16.1331	0.000302538	0.00225243	up	Distal Intergenic	1	184034381	184075636	41256	1	63953	ENSMUST00000048655.7	61653	ENSMUSG00000039384	Dusp10	dual specificity phosphatase 10	chr1:184096034:184100172
chr13	27026458	27028627	2170	*	1.4996	3.97283	16.1119	0.000304848	0.00226432	up	Intron (ENSMUST00000223686.1/ENSMUST00000223686.1, intron 1 of 1)	13	27057570	27065204	7635	1	19109	ENSMUST00000110369.9	-28943	ENSMUSG00000021342	Prl	prolactin	chr13:27026458:27028627
chr6	148990761	148993038	2278	*	1.42221	4.08032	16.08	0.000308367	0.0022815	up	3' UTR	6	149013850	149017188	3339	2	320560	ENSMUST00000129539.1	24150	ENSMUSG00000030313	Dennd5b	DENN/MADD domain containing 5B	chr6:148990761:148993038
chr18	85460806	85462182	1377	*	1.85451	3.46487	16.0619	0.000310371	0.00229232	up	Distal Intergenic	18	84965510	84981472	15963	1	50764	ENSMUST00000225015.1	495296	ENSMUSG00000034391	Fbxo15	F-box protein 15	chr18:85460806:85462182
chr14	124317871	124320554	2684	*	1.54707	3.98969	16.0439	0.000312396	0.00230269	up	Intron (ENSMUST00000095529.9/14169, intron 1 of 4)	14	123978291	124192902	214612	2	14169	ENSMUST00000026631.5	-124969	ENSMUSG00000025551	Fgf14	fibroblast growth factor 14	chr14:124317871:124320554
chr9	28775995	28778583	2589	*	1.4702	3.90758	16.015	0.000315653	0.00231898	up	Intron (ENSMUST00000115243.8/330908, intron 3 of 7)	9	28661629	28675240	13612	1	330908	ENSMUST00000126845.1	114366	ENSMUSG00000062257	Opcml	opioid binding protein/cell adhesion molecule-like	chr9:28775995:28778583
chr2	135294542	135299679	5138	*	1.01746	4.93507	16.0135	0.000315829	0.00231934	up	Exon (ENSMUST00000131552.4/18795, exon 10 of 33)	2	135249173	135255513	6341	1	18795	ENSMUST00000201524.1	45369	ENSMUSG00000051177	Plcb1	phospholipase C, beta 1	chr2:135294542:135299679
chr2	50281445	50285986	4542	*	1.04029	5.59529	16.0084	0.000316407	0.00232034	up	Intron (ENSMUST00000147345.7/109129, intron 6 of 8)	2	50281166	50289199	8034	2	109129	ENSMUST00000152948.1	3213	ENSMUSG00000026766	Mmadhc	methylmalonic aciduria (cobalamin deficiency) cblD type, with homocystinuria	chr2:50281445:50285986
chr3	10845665	10848314	2650	*	1.48802	4.31635	15.9136	0.000327405	0.00237784	up	Distal Intergenic	3	10417817	10440102	22286	2	74718	ENSMUST00000099223.10	-405563	ENSMUSG00000027534	Snx16	sorting nexin 16	chr3:10845665:10848314
chr3	149147923	149150165	2243	*	1.30466	4.42477	15.9008	0.000328921	0.00238476	up	Distal Intergenic	3	148816093	148990555	174463	2	99633	ENSMUST00000200543.4	-157368	ENSMUSG00000028184	Adgrl2	adhesion G protein-coupled receptor L2	chr3:149147923:149150165
chr9	74000740	74003611	2872	*	1.6633	3.79647	15.8572	0.000334151	0.00241264	up	Distal Intergenic	9	73479422	73968966	489545	2	208898	ENSMUST00000184666.7	-31774	ENSMUSG00000062151	Unc13c	unc-13 homolog C	chr9:74000740:74003611
chr4	85958488	85960901	2414	*	1.31581	4.08616	15.8347	0.000336872	0.00242891	up	Intron (ENSMUST00000213098.1/77739, intron 2 of 3)	4	86053915	86087961	34047	1	77739	ENSMUST00000130474.1	-93014	ENSMUSG00000066113	Adamtsl1	ADAMTS-like 1	chr4:85958488:85960901
chr14	84413716	84416478	2763	*	1.1592	4.66533	15.8286	0.000337618	0.00243226	up	Distal Intergenic	14	84443563	84539002	95440	1	219228	ENSMUST00000071370.6	-27085	ENSMUSG00000035566	Pcdh17	protocadherin 17	chr14:84413716:84416478
chrX	49156448	49158636	2189	*	1.45733	4.19336	15.8046	0.00034056	0.00245115	up	Exon (ENSMUST00000120043.1/ENSMUST00000120043.1, exon 1 of 1)	20	49009707	49080752	71046	2	209224	ENSMUST00000167659.7	-75696	ENSMUSG00000031109	Enox2	ecto-NOX disulfide-thiol exchanger 2	chrX:49156448:49158636
chr14	11509782	11512066	2285	*	1.74037	3.65342	15.7848	0.00034301	0.00246281	up	Exon (ENSMUST00000224543.1/ENSMUST00000224543.1, exon 3 of 3)	14	11553532	12242041	688510	1	19270	ENSMUST00000022264.12	-41466	NA	Ptprg	protein tyrosine phosphatase, receptor type, G	chr14:11509782:11512066
chr3	24980834	24983088	2255	*	1.67278	4.22212	15.7715	0.000344664	0.00247184	up	Intron (ENSMUST00000204227.1/635702, intron 1 of 2)	3	24551210	25144261	593052	2	635702	ENSMUST00000204227.1	161173	ENSMUSG00000102758	Naaladl2	N-acetylated alpha-linked acidic dipeptidase-like 2	chr3:24980834:24983088
chr5	51123201	51124549	1349	*	1.61663	3.85161	15.758	0.000346355	0.00248082	up	Distal Intergenic	5	51457653	51553871	96219	2	19017	ENSMUST00000031059.13	429322	ENSMUSG00000029167	Ppargc1a	peroxisome proliferative activated receptor, gamma, coactivator 1 alpha	chr5:51123201:51124549
chr2	174620456	174624826	4371	*	1.06067	5.04284	15.7261	0.000350375	0.00250174	up	Distal Intergenic	2	174643534	174710832	67299	1	100043757	ENSMUST00000059452.5	-18708	ENSMUSG00000050600	Zfp831	zinc finger protein 831	chr2:174620456:174624826
chr2	131014162	131017696	3535	*	1.04077	4.89677	15.705	0.00035307	0.00251675	up	Intron (ENSMUST00000028781.8/11990, intron 25 of 28)	2	130996177	131005443	9267	1	11990	ENSMUST00000151364.1	17985	ENSMUSG00000027312	Atrn	attractin	chr2:131014162:131017696
chr16	78483927	78485829	1903	*	1.47228	3.86936	15.7026	0.00035337	0.00251716	up	Distal Intergenic	16	78547905	78560244	12340	2	67102	ENSMUST00000232329.1	74415	ENSMUSG00000022864	D16Ertd472e	DNA segment, Chr 16, ERATO Doi 472, expressed	chr16:78483927:78485829
chr16	26322733	26325404	2672	*	1.42836	4.25335	15.6728	0.000357216	0.00253732	up	Distal Intergenic	16	26356642	26371841	15200	2	12737	ENSMUST00000023154.2	46437	ENSMUSG00000022512	Cldn1	claudin 1	chr16:26322733:26325404
chr2	48389191	48391226	2036	*	1.40802	4.05143	15.6647	0.000358262	0.00254275	up	Intron (ENSMUST00000127672.1/ENSMUST00000127672.1, intron 1 of 5)	2	48814109	48903269	89161	1	11480	ENSMUST00000063886.3	-422883	ENSMUSG00000052155	Acvr2a	activin receptor IIA	chr2:48389191:48391226
chr8	128590470	128593263	2794	*	1.08634	4.8382	15.6282	0.000363045	0.0025727	up	Distal Intergenic	8	128685654	128733200	47547	1	16412	ENSMUST00000090006.11	-92391	ENSMUSG00000025809	Itgb1	integrin beta 1 (fibronectin receptor beta)	chr8:128590470:128593263
chr1	64937372	64940312	2941	*	1.09516	4.93495	15.6264	0.000363287	0.00257348	up	5' UTR	1	64860298	64928097	67800	2	241075	ENSMUST00000140857.1	-9275	ENSMUSG00000051344	Plekhm3	pleckstrin homology domain containing, family M, member 3	chr1:64937372:64940312
chr15	39900553	39903321	2769	*	1.15069	4.66039	15.624	0.000363601	0.00257448	up	Intron (ENSMUST00000022916.12/239393, intron 2 of 6)	15	39878384	39943690	65307	2	239393	ENSMUST00000228575.1	40369	ENSMUSG00000022305	Lrp12	low density lipoprotein-related protein 12	chr15:39900553:39903321
chr13	89593198	89595427	2230	*	1.37522	4.11548	15.5984	0.000366997	0.00259295	up	Intron (ENSMUST00000022108.8/12950, intron 2 of 4)	13	89584511	89601590	17080	1	12950	ENSMUST00000225678.1	8687	ENSMUSG00000021613	Hapln1	hyaluronan and proteoglycan link protein 1	chr13:89593198:89595427
chr8	67169657	67172439	2783	*	1.14788	4.48432	15.5628	0.000371781	0.00262011	up	Distal Intergenic	8	66860957	66883597	22641	1	234344	ENSMUST00000212916.1	308700	ENSMUSG00000014907	Naf1	nuclear assembly factor 1 ribonucleoprotein	chr8:67169657:67172439
chrX	6544918	6548423	3506	*	1.45144	4.20302	15.5459	0.000374071	0.00263226	up	Intron (ENSMUST00000103005.9/208431, intron 2 of 8)	20	6577286	6637448	60163	1	208431	ENSMUST00000089520.2	-28863	ENSMUSG00000068270	Shroom4	shroom family member 4	chrX:6544918:6548423
chr13	31759690	31762728	3039	*	1.31117	4.26987	15.4038	0.000393965	0.00273396	up	Distal Intergenic	13	31806633	31812476	5844	1	17300	ENSMUST00000062292.4	-43905	ENSMUSG00000050295	Foxc1	forkhead box C1	chr13:31759690:31762728
chr7	78233091	78235522	2432	*	2.06627	3.61333	15.3837	0.000396858	0.00274461	up	Intron (ENSMUST00000039431.13/18213, intron 15 of 16)	7	78247388	78261887	14500	2	18213	ENSMUST00000205868.1	26365	ENSMUSG00000059146	Ntrk3	neurotrophic tyrosine kinase, receptor, type 3	chr7:78233091:78235522
chrX	52026013	52028431	2419	*	1.61678	3.723	15.326	0.000405315	0.00278485	up	Distal Intergenic	20	51968695	51972772	4078	2	74279	ENSMUST00000033449.7	-53241	ENSMUSG00000031118	Magea14	MAGE family member A14	chrX:52026013:52028431
chr10	112247249	112249863	2615	*	1.72949	3.82664	15.26	0.000415238	0.00283594	up	Distal Intergenic	10	112271121	112463050	191930	1	268345	ENSMUST00000219301.1	-21258	ENSMUSG00000035681	Kcnc2	potassium voltage gated channel, Shaw-related subfamily, member 2	chr10:112247249:112249863
chr2	143707592	143710623	3032	*	1.4176	4.14492	15.2299	0.000419838	0.00285993	up	Intron (ENSMUST00000028905.9/18549, intron 5 of 11)	2	143747583	143789186	41604	2	378775	ENSMUST00000153878.7	78563	ENSMUSG00000087115	Pcsk2os2	proprotein convertase subtilisin/kexin type 2, opposite strand 2	chr2:143707592:143710623
chr1	162081104	162084202	3099	*	1.09414	4.98401	15.2094	0.000423005	0.00287622	up	Exon (ENSMUST00000159763.7/103967, exon 5 of 9)	1	162016453	162134752	118300	2	103967	ENSMUST00000161539.1	50550	ENSMUSG00000040265	Dnm3	dynamin 3	chr1:162081104:162084202
chr12	41911458	41913984	2527	*	1.30442	4.21718	15.2035	0.000423923	0.00288114	up	Intron (ENSMUST00000132121.7/93757, intron 6 of 6)	12	41451668	41486431	34764	2	16981	ENSMUST00000043884.5	-425027	ENSMUSG00000036295	Lrrn3	leucine rich repeat protein 3, neuronal	chr12:41911458:41913984
chr4	72919627	72923798	4172	*	1.15692	4.88943	15.1626	0.000430327	0.00291731	up	Distal Intergenic	4	72850583	72852634	2052	2	353204	ENSMUST00000078617.4	-66993	ENSMUSG00000059343	Aldoart1	aldolase 1 A, retrogene 1	chr4:72919627:72923798
chr10	32131744	32133883	2140	*	2.00442	3.27257	15.1536	0.000431757	0.002925	up	Intron (ENSMUST00000191234.6/432450, intron 3 of 6)	10	32329765	32410335	80571	2	432450	ENSMUST00000092603.4	276452	ENSMUSG00000069670	Nkain2	Na+/K+ transporting ATPase interacting 2	chr10:32131744:32133883
chr18	16188956	16191726	2771	*	1.13013	4.82725	15.1417	0.000433641	0.00293306	up	Distal Intergenic	18	15451924	15760157	308234	2	71367	ENSMUST00000130553.1	-428799	ENSMUSG00000047161	Chst9	carbohydrate (N-acetylgalactosamine 4-0) sulfotransferase 9	chr18:16188956:16191726
chr15	37081243	37083714	2472	*	1.23234	4.63065	15.115	0.000437919	0.00295593	up	Distal Intergenic	15	37000814	37007773	6960	2	68036	ENSMUST00000226671.1	-73470	ENSMUSG00000062397	Zfp706	zinc finger protein 706	chr15:37081243:37083714
chr18	82376201	82378269	2069	*	1.26717	4.31179	15.0718	0.000444936	0.00299103	up	Distal Intergenic	18	82392380	82406777	14398	2	14427	ENSMUST00000065224.7	28508	ENSMUSG00000024553	Galr1	galanin receptor 1	chr18:82376201:82378269
chr5	16152916	16155865	2950	*	1.39571	4.54838	15.0597	0.000446922	0.00299962	up	Intron (ENSMUST00000167946.8/12293, intron 3 of 38)	5	16025714	16268604	242891	1	12293	ENSMUST00000200270.1	127202	ENSMUSG00000040118	Cacna2d1	calcium channel, voltage-dependent, alpha2/delta subunit 1	chr5:16152916:16155865
chr9	14788104	14791555	3452	*	1.0412	5.06626	15.0574	0.000447293	0.00300007	up	Exon (ENSMUST00000034405.10/17535, exon 4 of 20)	9	14785008	14790590	5583	1	17535	ENSMUST00000215820.1	3096	ENSMUSG00000031928	Mre11a	MRE11A homolog A, double strand break repair nuclease	chr9:14788104:14791555
chr8	116498687	116502153	3467	*	1.07842	4.60308	15.0277	0.000452217	0.00302693	up	Distal Intergenic	8	116504974	116515915	10942	1	75465	ENSMUST00000213007.1	-2821	ENSMUSG00000034467	Dynlrb2	dynein light chain roadblock-type 2	chr8:116498687:116502153
chr1	176074560	176076766	2207	*	1.23146	4.37756	14.9925	0.000458118	0.00305265	up	Intron (ENSMUST00000065967.13/319455, intron 3 of 9)	1	176042304	176213841	171538	2	319455	ENSMUST00000156184.1	137075	ENSMUSG00000055214	Pld5	phospholipase D family, member 5	chr1:176074560:176076766
chr11	112401348	112404913	3566	*	1.16372	5.18267	14.9719	0.000461623	0.00306979	up	Distal Intergenic	11	112664839	112669398	4560	2	217294	ENSMUST00000141399.1	264485	ENSMUSG00000041674	BC006965	cDNA sequence BC006965	chr11:112401348:112404913
chr8	113398779	113402192	3414	*	1.08467	4.67821	14.9516	0.000465087	0.00308728	up	Distal Intergenic	8	113635587	113643806	8220	1	270096	ENSMUST00000179926.8	-233395	ENSMUSG00000078908	Mon1b	MON1 homolog B, secretory traffciking associated	chr8:113398779:113402192
chr6	144651454	144654988	3535	*	1.12109	4.72835	14.9285	0.000469062	0.00310949	up	Intron (ENSMUST00000141102.7/20678, intron 1 of 13)	6	144672868	144693834	20967	1	66760	ENSMUST00000139351.7	-17880	ENSMUSG00000085785	Sox5os3	SRY (sex determining region Y)-box 5, opposite strand 3	chr6:144651454:144654988
chr10	30935788	30938965	3178	*	1.15889	4.65993	14.9275	0.000469242	0.00310999	up	Distal Intergenic	10	30832359	30842801	10443	2	15214	ENSMUST00000019924.8	-92987	ENSMUSG00000019789	Hey2	hairy/enhancer-of-split related with YRPW motif 2	chr10:30935788:30938965
chr12	30645647	30649261	3615	*	1.1704	4.52493	14.9056	0.000473057	0.00312951	up	Distal Intergenic	12	30586914	30588978	2065	1	211986	ENSMUST00000218826.1	58733	ENSMUSG00000043061	Tmem18	transmembrane protein 18	chr12:30645647:30649261
chr1	143852073	143857155	5083	*	1.04889	4.99953	14.8941	0.000475058	0.00313661	up	Distal Intergenic	1	143794717	143806941	12225	1	56207	ENSMUST00000185539.1	57356	ENSMUSG00000018189	Uchl5	ubiquitin carboxyl-terminal esterase L5	chr1:143852073:143857155
chr2	106789038	106791885	2848	*	1.24125	4.40639	14.8844	0.000476775	0.00314585	up	Intron (ENSMUST00000111063.7/77015, intron 4 of 6)	2	106730490	106783977	53488	1	77015	ENSMUST00000133401.1	58548	ENSMUSG00000016386	Mpped2	metallophosphoesterase domain containing 2	chr2:106789038:106791885
chr14	119248762	119251376	2615	*	1.30296	4.2748	14.8613	0.000480854	0.00316641	up	Intron (ENSMUST00000065904.4/50787, intron 1 of 1)	14	119138341	119869815	731475	1	50787	ENSMUST00000065904.4	110421	ENSMUSG00000053465	Hs6st3	heparan sulfate 6-O-sulfotransferase 3	chr14:119248762:119251376
chr11	26689634	26691406	1773	*	1.52046	3.65406	14.8211	0.00048806	0.00320319	up	Distal Intergenic	11	26547848	26593999	46152	2	69922	ENSMUST00000156264.1	-95635	ENSMUSG00000064090	Vrk2	vaccinia related kinase 2	chr11:26689634:26691406
chrX	63069727	63071084	1358	*	1.77996	3.44387	14.7958	0.000492654	0.00322497	up	Distal Intergenic	20	62510539	62527011	16473	2	75545	ENSMUST00000129479.1	-542716	ENSMUSG00000085757	Tslrn1	testis specific long noncoding RNA 1	chrX:63069727:63071084
chr12	11276132	11279358	3227	*	1.15631	4.71285	14.7792	0.000495696	0.00323397	up	3' UTR	12	11266201	11279727	13527	1	67241	ENSMUST00000219776.1	9931	ENSMUSG00000020608	Smc6	structural maintenance of chromosomes 6	chr12:11276132:11279358
chr6	144272790	144274741	1952	*	1.46005	3.86331	14.7775	0.000496	0.00323428	up	Intron (ENSMUST00000141102.7/20678, intron 4 of 13)	6	144154829	144209568	54740	2	20678	ENSMUST00000150087.1	-63222	ENSMUSG00000041540	Sox5	SRY (sex determining region Y)-box 5	chr6:144272790:144274741
chr8	114314392	114316368	1977	*	1.80048	3.45137	14.7745	0.000496562	0.00323606	up	Intron (ENSMUST00000049509.6/270097, intron 7 of 8)	8	114368116	114374070	5955	1	270097	ENSMUST00000124143.1	-51748	ENSMUSG00000046844	Vat1l	vesicle amine transport protein 1 like	chr8:114314392:114316368
chr1	100108805	100110400	1596	*	1.95779	3.23535	14.7662	0.000498082	0.00324525	up	Intron (ENSMUST00000086738.9/241175, intron 7 of 23)	1	100097761	100485942	388182	1	241175	ENSMUST00000188735.1	11044	ENSMUSG00000067028	Cntnap5b	contactin associated protein-like 5B	chr1:100108805:100110400
chr13	34575192	34577276	2085	*	1.63092	3.96238	14.7275	0.00050529	0.00328011	up	Distal Intergenic	13	34628868	34648568	19701	2	66895	ENSMUST00000152392.1	71292	ENSMUSG00000021411	Pxdc1	PX domain containing 1	chr13:34575192:34577276
chr15	62844641	62847442	2802	*	1.18715	4.81984	14.7242	0.00050591	0.00328174	up	Distal Intergenic	15	62222603	62242505	19903	1	19296	ENSMUST00000182141.1	622038	ENSMUSG00000097039	Pvt1	Pvt1 oncogene	chr15:62844641:62847442
chr13	9058230	9059510	1281	*	1.29229	4.06946	14.7092	0.000508728	0.00329565	up	Intron (ENSMUST00000221672.1/ENSMUST00000221672.1, intron 2 of 2)	13	9093881	9173988	80108	1	217980	ENSMUST00000188211.7	-34371	ENSMUSG00000033499	Larp4b	La ribonucleoprotein domain family, member 4B	chr13:9058230:9059510
chr12	72297074	72300593	3520	*	1.14352	4.55854	14.6725	0.000515704	0.00332481	up	Intron (ENSMUST00000078505.13/104001, intron 3 of 8)	12	72212289	72236724	24436	2	104001	ENSMUST00000137990.1	-60350	ENSMUSG00000021087	Rtn1	reticulon 1	chr12:72297074:72300593
chr14	105935187	105938088	2902	*	1.26379	4.17236	14.6494	0.00052015	0.00334305	up	Distal Intergenic	14	105891947	105896819	4873	2	24064	ENSMUST00000022709.5	-38368	ENSMUSG00000022114	Spry2	sprouty RTK signaling antagonist 2	chr14:105935187:105938088
chrX	96047867	96050811	2945	*	1.01554	4.89551	14.5933	0.000531115	0.00338896	up	Distal Intergenic	20	96096042	96168552	72511	1	17698	ENSMUST00000117399.1	-45231	ENSMUSG00000031207	Msn	moesin	chrX:96047867:96050811
chr1	143026257	143030058	3802	*	1.13951	5.08741	14.5859	0.000532593	0.0033962	up	Distal Intergenic	1	143606161	143640581	34421	2	214498	ENSMUST00000162638.1	610523	ENSMUSG00000026361	Cdc73	cell division cycle 73, Paf1/RNA polymerase II complex component	chr1:143026257:143030058
chr9	30670072	30671995	1924	*	1.24087	4.19807	14.5531	0.000539134	0.00342832	up	Distal Intergenic	9	30435857	30464673	28817	1	102607	ENSMUST00000216545.1	234215	ENSMUSG00000031993	Snx19	sorting nexin 19	chr9:30670072:30671995
chr18	15631597	15633359	1763	*	1.98003	3.31391	14.541	0.000541564	0.00343787	up	Intron (ENSMUST00000053017.12/71367, intron 1 of 3)	18	15451924	15718046	266123	2	71367	ENSMUST00000053017.12	84687	ENSMUSG00000047161	Chst9	carbohydrate (N-acetylgalactosamine 4-0) sulfotransferase 9	chr18:15631597:15633359
chr2	123392266	123395264	2999	*	1.1628	4.41663	14.4798	0.000554054	0.00349545	up	Distal Intergenic	2	122799762	122809559	9798	1	59010	ENSMUST00000176343.1	592504	ENSMUSG00000005803	Sqor	sulfide quinone oxidoreductase	chr2:123392266:123395264
chr3	154363904	154365724	1821	*	1.45041	4.03109	14.4051	0.000569748	0.00356938	up	Distal Intergenic	3	154330821	154334254	3434	1	99686	ENSMUST00000177201.1	33083	NA	AI606473	expressed sequence AI606473	chr3:154363904:154365724
chr3	74655133	74657475	2343	*	1.30186	4.55416	14.3417	0.000583408	0.00363047	up	Distal Intergenic	3	75061361	75143703	82343	2	213234	ENSMUST00000107776.7	486228	ENSMUSG00000034151	Zbbx	zinc finger, B-box domain containing	chr3:74655133:74657475
chrX	12499956	12504749	4794	*	1.02261	5.11247	14.3175	0.000588714	0.00365499	up	Distal Intergenic	20	12587801	12596581	8781	1	70495	ENSMUST00000137277.1	-83052	ENSMUSG00000031007	Atp6ap2	ATPase, H+ transporting, lysosomal accessory protein 2	chrX:12499956:12504749
chr2	6537011	6540485	3475	*	1.06777	4.75154	14.2994	0.000592725	0.00367604	up	3' UTR	2	6546872	6592800	45929	2	14007	ENSMUST00000182355.1	52315	ENSMUSG00000002107	Celf2	CUGBP, Elav-like family member 2	chr2:6537011:6540485
chr12	78803031	78805241	2211	*	1.17229	4.44631	14.2857	0.000595791	0.00369196	up	Intron (ENSMUST00000219197.1/56217, intron 3 of 14)	12	78843002	78845391	2390	2	73834	ENSMUST00000219316.1	40150	ENSMUSG00000021114	Atp6v1d	ATPase, H+ transporting, lysosomal V1 subunit D	chr12:78803031:78805241
chr10	14897323	14899813	2491	*	1.33724	4.11083	14.1669	0.000622957	0.00381563	up	Distal Intergenic	10	14760219	14770583	10365	1	18101	ENSMUST00000190751.1	137104	ENSMUSG00000019865	Nmbr	neuromedin B receptor	chr10:14897323:14899813
chr3	14744689	14747665	2977	*	1.07106	4.76022	14.165	0.000623407	0.00381678	up	Distal Intergenic	3	14766217	14778459	12243	2	12346	ENSMUST00000094365.10	30794	ENSMUSG00000027556	Car1	carbonic anhydrase 1	chr3:14744689:14747665
chr19	17402784	17405419	2636	*	1.04979	4.6344	14.1647	0.00062347	0.00381678	up	Distal Intergenic	19	17397437	17399961	2525	1	54391	ENSMUST00000146171.1	5347	ENSMUSG00000024712	Rfk	riboflavin kinase	chr19:17402784:17405419
chrX	17552991	17555962	2972	*	1.07478	4.58231	14.1491	0.000627142	0.00383334	up	Distal Intergenic	20	17557898	17571624	13727	2	72018	ENSMUST00000127690.1	15662	ENSMUSG00000025040	Fundc1	FUN14 domain containing 1	chrX:17552991:17555962
chr12	41756440	41759632	3193	*	1.31745	4.58515	14.1411	0.000629021	0.00384245	up	Intron (ENSMUST00000132121.7/93757, intron 6 of 6)	12	41451668	41486431	34764	2	16981	ENSMUST00000043884.5	-270009	ENSMUSG00000036295	Lrrn3	leucine rich repeat protein 3, neuronal	chr12:41756440:41759632
chrX	95461364	95464088	2725	*	1.20851	4.53478	14.1051	0.000637612	0.00388053	up	Distal Intergenic	20	95470201	95478129	7929	2	70392	ENSMUST00000033549.2	14041	ENSMUSG00000031204	Asb12	ankyrin repeat and SOCS box-containing 12	chrX:95461364:95464088
chr5	67319657	67323461	3805	*	1.0229	4.81658	14.0923	0.00064069	0.00389492	up	Intron (ENSMUST00000113676.5/109108, intron 2 of 16)	5	67315726	67328496	12771	1	109108	ENSMUST00000202770.1	3931	ENSMUSG00000029221	Slc30a9	solute carrier family 30 (zinc transporter), member 9	chr5:67319657:67323461
chr18	64065743	64067406	1664	*	1.41207	3.94723	14.0914	0.000640896	0.00389492	up	Distal Intergenic	18	64167726	64168774	1049	2	73588	ENSMUST00000236604.1	101368	ENSMUSG00000086128	St8sia3os	ST8 alpha-N-acetyl-neuraminide alpha-2,8-sialyltransferase 3, opposite strand	chr18:64065743:64067406
chr14	14551863	14553577	1715	*	1.49165	3.76677	14.0406	0.000653284	0.00395722	up	Distal Intergenic	14	14702279	14799940	97662	1	218756	ENSMUST00000057015.7	-148702	ENSMUSG00000021733	Slc4a7	solute carrier family 4, sodium bicarbonate cotransporter, member 7	chr14:14551863:14553577
chr16	26362191	26363983	1793	*	1.85067	3.22951	14.0099	0.000660911	0.00398712	up	Exon (ENSMUST00000023154.2/12737, exon 2 of 4)	16	26356642	26371841	15200	2	12737	ENSMUST00000023154.2	7858	ENSMUSG00000022512	Cldn1	claudin 1	chr16:26362191:26363983
chr1	68253044	68255091	2048	*	1.6536	3.62307	13.9442	0.000677504	0.00405421	up	Exon (ENSMUST00000119142.7/13869, exon 18 of 28)	1	68290155	68298318	8164	2	13869	ENSMUST00000131148.1	43227	ENSMUSG00000062209	Erbb4	erb-b2 receptor tyrosine kinase 4	chr1:68253044:68255091
chr2	44402134	44406060	3927	*	1.0356	5.10252	13.914	0.000685277	0.00408753	up	Distal Intergenic	2	44565133	44571347	6215	2	227835	ENSMUST00000134813.1	165287	ENSMUSG00000036890	Gtdc1	glycosyltransferase-like domain containing 1	chr2:44402134:44406060
chr4	28541720	28544836	3117	*	1.23657	4.18713	13.9128	0.000685598	0.0040878	up	Distal Intergenic	4	28813131	28947047	133917	1	13841	ENSMUST00000080934.10	-268295	ENSMUSG00000028289	Epha7	Eph receptor A7	chr4:28541720:28544836
chr1	69628527	69631905	3379	*	1.18899	4.62152	13.883	0.000693363	0.00412579	up	Intron (ENSMUST00000027146.8/22779, intron 3 of 7)	1	69538768	69684157	145390	2	22779	ENSMUST00000188110.6	52252	ENSMUSG00000025997	Ikzf2	IKAROS family zinc finger 2	chr1:69628527:69631905
chr16	40734492	40736981	2490	*	1.25912	4.42258	13.848	0.000702614	0.00416329	up	Intron (ENSMUST00000189229.6/268890, intron 1 of 2)	16	39984595	40657886	673292	1	268890	ENSMUST00000189829.1	749897	ENSMUSG00000061080	Lsamp	limbic system-associated membrane protein	chr16:40734492:40736981
chr12	41125423	41128105	2683	*	1.18762	4.41571	13.8285	0.000707848	0.00418776	up	Intron (ENSMUST00000132121.7/93757, intron 4 of 6)	12	41068312	41110943	42632	1	93757	ENSMUST00000080160.3	57111	ENSMUSG00000056899	Immp2l	IMP2 inner mitochondrial membrane peptidase-like (S. cerevisiae)	chr12:41125423:41128105
chr2	57290658	57293120	2463	*	1.56936	3.68889	13.7722	0.000723129	0.00425677	up	Intron (ENSMUST00000141536.7/14571, intron 3 of 11)	2	57267377	57268108	732	1	14571	ENSMUST00000154612.1	23281	ENSMUSG00000026827	Gpd2	glycerol phosphate dehydrogenase 2, mitochondrial	chr2:57290658:57293120
chr12	119097279	119098593	1315	*	1.3164	3.87364	13.6958	0.000744423	0.00434929	up	Distal Intergenic	12	118867824	118966421	98598	2	77706	ENSMUST00000035515.4	-130858	ENSMUSG00000072791	Abcb5	ATP-binding cassette, sub-family B (MDR/TAP), member 5	chr12:119097279:119098593
chr5	87579830	87581158	1329	*	1.40386	4.00212	13.6401	0.000760363	0.0044215	up	Exon (ENSMUST00000031201.8/20860, exon 6 of 8)	5	87575969	87591594	15626	2	20860	ENSMUST00000031201.8	10436	ENSMUSG00000029272	Sult1e1	sulfotransferase family 1E, member 1	chr5:87579830:87581158
chr4	67325890	67327659	1770	*	1.70635	3.40445	13.5807	0.00077776	0.0044894	up	Distal Intergenic	4	66828202	66839618	11417	1	21898	ENSMUST00000147008.1	497688	ENSMUSG00000039005	Tlr4	toll-like receptor 4	chr4:67325890:67327659
chr18	25917383	25921453	4071	*	1.16429	4.82728	13.5574	0.000784713	0.00451789	up	Distal Intergenic	18	25479115	25754157	275043	2	108013	ENSMUST00000225477.1	-163226	ENSMUSG00000024268	Celf4	CUGBP, Elav-like family member 4	chr18:25917383:25921453
chr10	58745691	58748412	2722	*	1.25717	4.43762	13.5361	0.000791128	0.00454247	up	Distal Intergenic	10	58696745	58704277	7533	1	103505	ENSMUST00000218015.1	48946	ENSMUSG00000091526	BB019430	expressed sequence BB019430	chr10:58745691:58748412
chr8	116541872	116543876	2005	*	1.32419	4.3029	13.5343	0.000791677	0.00454298	up	Distal Intergenic	8	116505015	116515915	10901	1	75465	ENSMUST00000078170.6	36857	ENSMUSG00000034467	Dynlrb2	dynein light chain roadblock-type 2	chr8:116541872:116543876
chr6	56032686	56034017	1332	*	1.40875	4.06071	13.511	0.000798741	0.0045751	up	3' UTR	6	56017497	56032689	15193	1	19051	ENSMUST00000052827.5	15189	ENSMUSG00000002930	Ppp1r17	protein phosphatase 1, regulatory subunit 17	chr6:56032686:56034017
chr4	36362437	36365123	2687	*	1.86758	3.61718	13.5009	0.000801826	0.00458698	up	Intron (ENSMUST00000108122.7/242384, intron 3 of 7)	4	35707406	36136463	429058	2	242384	ENSMUST00000098151.8	-225974	ENSMUSG00000045083	Lingo2	leucine rich repeat and Ig domain containing 2	chr4:36362437:36365123
chr6	30100480	30103587	3108	*	1.04761	5.04374	13.4935	0.000804087	0.00459551	up	Exon (ENSMUST00000115212.7/18181, exon 6 of 12)	6	30097783	30116126	18344	1	18181	ENSMUST00000133837.1	2697	ENSMUSG00000058440	Nrf1	nuclear respiratory factor 1	chr6:30100480:30103587
chr1	16597794	16600274	2481	*	1.2704	4.01343	13.4586	0.000814902	0.00464211	up	Exon (ENSMUST00000182554.8/66799, exon 3 of 7)	1	16564338	16585398	21061	2	66799	ENSMUST00000182080.1	-12396	ENSMUSG00000025939	Ube2w	ubiquitin-conjugating enzyme E2W (putative)	chr1:16597794:16600274
chr6	104451410	104453445	2036	*	1.29348	4.22661	13.4429	0.000819821	0.00466385	up	Distal Intergenic	6	104492790	104642949	150160	1	53870	ENSMUST00000161446.1	-39345	ENSMUSG00000030092	Cntn6	contactin 6	chr6:104451410:104453445
chr18	5464120	5465824	1705	*	1.15168	4.48099	13.4171	0.000827938	0.00469831	up	Distal Intergenic	18	5591860	5641385	49526	1	21417	ENSMUST00000224200.2	-126036	ENSMUSG00000024238	Zeb1	zinc finger E-box binding homeobox 1	chr18:5464120:5465824
chr5	51150519	51154232	3714	*	1.12205	4.3101	13.4153	0.000828522	0.00469931	up	Distal Intergenic	5	51457653	51553871	96219	2	19017	ENSMUST00000031059.13	399639	ENSMUSG00000029167	Ppargc1a	peroxisome proliferative activated receptor, gamma, coactivator 1 alpha	chr5:51150519:51154232
chr16	65801893	65803275	1383	*	1.57784	4.06369	13.3784	0.000840315	0.00474402	up	Distal Intergenic	16	65815257	65866368	51112	1	73569	ENSMUST00000168064.2	-11982	ENSMUSG00000091243	Vgll3	vestigial like family member 3	chr16:65801893:65803275
chr12	98102569	98105077	2509	*	1.30793	4.02237	13.3587	0.000846698	0.0047746	up	Intron (ENSMUST00000219545.1/ENSMUST00000219545.1, intron 1 of 2)	12	98207453	98216528	9076	2	14420	ENSMUST00000222703.1	111451	ENSMUSG00000021003	Galc	galactosylceramidase	chr12:98102569:98105077
chr9	95020109	95022113	2005	*	1.28084	4.34801	13.1975	0.000900788	0.00499413	up	Exon (ENSMUST00000033463.9/331004, exon 11 of 16)	9	95121686	95124551	2866	1	331004	ENSMUST00000162329.1	-99573	ENSMUSG00000031129	Slc9a9	solute carrier family 9 (sodium/hydrogen exchanger), member 9	chr9:95020109:95022113
chr1	135043312	135045799	2488	*	1.05405	4.38854	13.1872	0.000904378	0.00500464	up	Intron (ENSMUST00000044828.13/329252, intron 4 of 17)	1	135003250	135022091	18842	2	329252	ENSMUST00000139369.1	-21221	ENSMUSG00000042793	Lgr6	leucine-rich repeat-containing G protein-coupled receptor 6	chr1:135043312:135045799
chr10	22566582	22569136	2555	*	1.20446	4.10194	13.158	0.000914603	0.00504615	up	Distal Intergenic	10	22645011	22704285	59275	1	353169	ENSMUST00000042261.4	-75875	ENSMUSG00000037490	Slc2a12	solute carrier family 2 (facilitated glucose transporter), member 12	chr10:22566582:22569136
chr15	62848490	62850852	2363	*	1.07393	5.01343	13.0805	0.000942348	0.00515794	up	Distal Intergenic	15	62222603	62242505	19903	1	19296	ENSMUST00000182141.1	625887	ENSMUSG00000097039	Pvt1	Pvt1 oncogene	chr15:62848490:62850852
chr13	31428097	31430484	2388	*	1.17491	4.3329	13.0747	0.000944465	0.00516381	up	Distal Intergenic	13	31556134	31560976	4843	1	15220	ENSMUST00000042118.10	-125650	ENSMUSG00000038415	Foxq1	forkhead box Q1	chr13:31428097:31430484
chr10	59598969	59601557	2589	*	1.2064	4.59265	13.0702	0.000946108	0.00517184	up	3' UTR	10	59602775	59616655	13881	2	215999	ENSMUST00000162012.1	15098	ENSMUSG00000009647	Mcu	mitochondrial calcium uniporter	chr10:59598969:59601557
chr1	11072997	11074906	1910	*	1.40404	3.82932	13.0459	0.000955062	0.00520733	up	Intron (ENSMUST00000027056.11/109294, intron 4 of 39)	1	11098530	11150071	51542	1	109294	ENSMUST00000189822.1	-23624	ENSMUSG00000048960	Prex2	phosphatidylinositol-3,4,5-trisphosphate-dependent Rac exchange factor 2	chr1:11072997:11074906
chr1	187894258	187897300	3043	*	1.13531	4.52123	13.0019	0.000971454	0.00527343	up	Intron (ENSMUST00000127489.7/26381, intron 3 of 3)	1	187997827	188214885	217059	1	26381	ENSMUST00000027906.12	-100527	ENSMUSG00000026610	Esrrg	estrogen-related receptor gamma	chr1:187894258:187897300
chr16	70435594	70437384	1791	*	1.57916	3.58687	12.9937	0.000974534	0.00528531	up	Exon (ENSMUST00000163832.7/74185, exon 6 of 16)	16	70314134	70569714	255581	1	74185	ENSMUST00000170464.2	121460	ENSMUSG00000022707	Gbe1	glucan (1,4-alpha-), branching enzyme 1	chr16:70435594:70437384
chr2	79562318	79564154	1837	*	1.2833	3.96564	12.9707	0.000983228	0.0053161	up	Distal Intergenic	2	79635352	79672966	37615	1	70599	ENSMUST00000111785.8	-71198	ENSMUSG00000027007	Itprid2	ITPR interacting domain containing 2	chr2:79562318:79564154
chr15	62531362	62534457	3096	*	1.13201	4.76591	12.9581	0.000988035	0.00532831	up	Distal Intergenic	15	62222603	62242505	19903	1	19296	ENSMUST00000182141.1	308759	ENSMUSG00000097039	Pvt1	Pvt1 oncogene	chr15:62531362:62534457
chrX	8000051	8003071	3021	*	1.04912	4.48693	12.9432	0.000993787	0.00534959	up	Distal Intergenic	20	8004200	8018492	14293	2	69824	ENSMUST00000033503.2	15421	ENSMUSG00000031163	Glod5	glyoxalase domain containing 5	chrX:8000051:8003071
chrX	52022384	52025927	3544	*	1.16532	4.18945	12.7945	0.00105284	0.00558732	up	Distal Intergenic	20	51968695	51972772	4078	2	74279	ENSMUST00000033449.7	-49612	ENSMUSG00000031118	Magea14	MAGE family member A14	chrX:52022384:52025927
chr4	73780228	73782411	2184	*	1.39973	3.8061	12.7879	0.00105554	0.00559941	up	5' UTR	4	73714579	73790602	76024	2	242505	ENSMUST00000058292.12	8191	ENSMUSG00000043003	Rasef	RAS and EF hand domain containing	chr4:73780228:73782411
chr1	5846373	5848355	1983	*	1.25993	4.07067	12.7554	0.00106896	0.00565463	up	Distal Intergenic	1	5913707	5917398	3692	2	226304	ENSMUST00000044180.4	69043	ENSMUSG00000033774	Npbwr1	neuropeptides B/W receptor 1	chr1:5846373:5848355
chr12	50195878	50198716	2839	*	1.188	4.28234	12.7414	0.00107482	0.00567349	up	Distal Intergenic	12	50341231	50649098	307868	2	18760	ENSMUST00000002765.8	450382	ENSMUSG00000002688	Prkd1	protein kinase D1	chr12:50195878:50198716
chr10	13762415	13765230	2816	*	1.32213	3.97565	12.721	0.0010834	0.00570153	up	Intron (ENSMUST00000162610.7/66253, intron 3 of 5)	10	13653588	13844286	190699	2	66253	ENSMUST00000162174.7	79056	ENSMUSG00000019806	Aig1	androgen-induced 1	chr10:13762415:13765230
chr10	13651824	13654771	2948	*	1.19733	4.6299	12.6912	0.00109607	0.00575085	up	3' UTR	10	13523842	13553142	29301	2	56535	ENSMUST00000170376.7	-98682	ENSMUSG00000019809	Pex3	peroxisomal biogenesis factor 3	chr10:13651824:13654771
chr9	31924817	31926810	1994	*	1.10191	4.39496	12.6579	0.0011104	0.00581156	up	Distal Intergenic	9	31846044	31913462	67419	2	12023	ENSMUST00000116615.4	-11355	ENSMUSG00000032033	Barx2	BarH-like homeobox 2	chr9:31924817:31926810
chr12	41207570	41210256	2687	*	1.06759	4.80296	12.6403	0.00111804	0.00583233	up	Intron (ENSMUST00000132121.7/93757, intron 4 of 6)	12	41068312	41110943	42632	1	93757	ENSMUST00000080160.3	139258	ENSMUSG00000056899	Immp2l	IMP2 inner mitochondrial membrane peptidase-like (S. cerevisiae)	chr12:41207570:41210256
chr1	187333244	187336089	2846	*	1.07226	4.9476	12.6154	0.00112897	0.00586944	up	Intron (ENSMUST00000160481.7/67769, intron 9 of 10)	1	187226180	187351427	125248	1	67769	ENSMUST00000160570.1	107064	ENSMUSG00000039210	Gpatch2	G patch domain containing 2	chr1:187333244:187336089
chr17	65526059	65528964	2906	*	1.07462	4.698	12.611	0.00113091	0.00587743	up	Intron (ENSMUST00000086722.9/381107, intron 1 of 14)	17	65255999	65517229	261231	2	381107	ENSMUST00000233328.1	-8830	ENSMUSG00000045036	Tmem232	transmembrane protein 232	chr17:65526059:65528964
chr16	73858700	73859939	1240	*	1.76292	3.15358	12.571	0.00114873	0.00594952	up	Distal Intergenic	16	73894664	73899885	5222	2	268902	ENSMUST00000149114.1	39946	ENSMUSG00000052516	Robo2	roundabout guidance receptor 2	chr16:73858700:73859939
chr5	81941026	81942715	1690	*	2.05783	2.99265	12.5347	0.00116517	0.00600809	up	Distal Intergenic	5	81771658	81825133	53476	1	319387	ENSMUST00000148830.1	169368	ENSMUSG00000037605	Adgrl3	adhesion G protein-coupled receptor L3	chr5:81941026:81942715
chr8	56370099	56372428	2330	*	1.6254	3.93616	12.5039	0.00117931	0.00606412	up	Distal Intergenic	8	56294585	56321043	26459	1	15446	ENSMUST00000034026.9	75514	ENSMUSG00000031613	Hpgd	hydroxyprostaglandin dehydrogenase 15 (NAD)	chr8:56370099:56372428
chr15	61182594	61184882	2289	*	1.25732	3.93619	12.4972	0.00118244	0.00607703	up	Exon (ENSMUST00000229129.1/ENSMUST00000229129.1, exon 1 of 3)	15	60919675	60923012	3338	2	117586	ENSMUST00000228632.1	-259582	ENSMUSG00000022347	A1bg	alpha-1-B glycoprotein	chr15:61182594:61184882
chr1	136360662	136363255	2594	*	1.01069	4.73052	12.4959	0.00118302	0.00607896	up	Distal Intergenic	1	136268123	136346104	77982	2	67886	ENSMUST00000048309.11	-14558	ENSMUSG00000041570	Camsap2	calmodulin regulated spectrin-associated protein family, member 2	chr1:136360662:136363255
chr16	48949170	48950381	1212	*	2.00196	2.88093	12.4679	0.0011961	0.00612284	up	Exon (ENSMUST00000121869.7/224170, exon 15 of 32)	16	48945542	48953956	8415	2	224170	ENSMUST00000133377.1	3575	ENSMUSG00000064061	Dzip3	DAZ interacting protein 3, zinc finger	chr16:48949170:48950381
chr1	11270004	11273430	3427	*	1.30587	4.30098	12.4543	0.0012025	0.00614604	up	Intron (ENSMUST00000027056.11/109294, intron 37 of 39)	1	11263963	11299594	35632	1	109294	ENSMUST00000189385.6	6041	ENSMUSG00000048960	Prex2	phosphatidylinositol-3,4,5-trisphosphate-dependent Rac exchange factor 2	chr1:11270004:11273430
chr9	34584930	34587390	2461	*	1.07136	4.40019	12.4494	0.0012048	0.00615146	up	Intron (ENSMUST00000115148.8/67703, intron 2 of 16)	9	34488936	35036310	547375	1	67703	ENSMUST00000187182.6	95994	ENSMUSG00000032036	Kirrel3	kirre like nephrin family adhesion molecule 3	chr9:34584930:34587390
chr4	68886655	68889033	2379	*	1.44545	4.41426	12.435	0.00121164	0.00617998	up	Intron (ENSMUST00000030036.5/56710, intron 2 of 7)	4	68795954	68841407	45454	2	56710	ENSMUST00000156773.1	-45248	ENSMUSG00000028351	Brinp1	bone morphogenic protein/retinoic acid inducible neural specific 1	chr4:68886655:68889033
chr1	145896672	145899259	2588	*	1.21956	4.09129	12.4021	0.00122739	0.00623562	up	Distal Intergenic	1	146494760	146902471	407712	1	215378	ENSMUST00000074622.10	-595501	ENSMUSG00000035131	Brinp3	bone morphogenetic protein/retinoic acid inducible neural specific 3	chr1:145896672:145899259
chr15	9080743	9083506	2764	*	1.01015	4.59724	12.3687	0.00124363	0.00629978	up	Exon (ENSMUST00000067760.10/68646, exon 2 of 14)	15	9085800	9106837	21038	1	68646	ENSMUST00000189211.1	-2294	ENSMUSG00000022253	Nadk2	NAD kinase 2, mitochondrial	chr15:9080743:9083506
chr3	5497097	5498617	1521	*	1.74469	3.27199	12.3654	0.00124521	0.00630563	up	Distal Intergenic	3	5560499	5563729	3231	2	19302	ENSMUST00000191916.5	65112	ENSMUSG00000040374	Pex2	peroxisomal biogenesis factor 2	chr3:5497097:5498617
chr13	29478663	29481247	2585	*	1.03676	4.50116	12.3467	0.00125443	0.00634364	up	Intron (ENSMUST00000140278.7/68916, intron 11 of 16)	13	29402593	29474607	72015	2	68916	ENSMUST00000110323.2	-4056	ENSMUSG00000006191	Cdkal1	CDK5 regulatory subunit associated protein 1-like 1	chr13:29478663:29481247
chr11	63563661	63566789	3129	*	1.04227	4.48564	12.3405	0.00125749	0.00635559	up	Distal Intergenic	11	63885792	63922290	36499	2	54710	ENSMUST00000094103.3	355501	ENSMUSG00000070407	Hs3st3b1	heparan sulfate (glucosamine) 3-O-sulfotransferase 3B1	chr11:63563661:63566789
chr9	31377211	31380040	2830	*	1.15404	4.234	12.3396	0.00125791	0.00635583	up	3' UTR	9	31386192	31421333	35142	1	235134	ENSMUST00000086167.11	-6152	ENSMUSG00000042185	Nfrkb	nuclear factor related to kappa B binding protein	chr9:31377211:31380040
chr3	130864201	130867447	3247	*	1.15992	4.15875	12.3064	0.0012745	0.00642104	up	Exon (ENSMUST00000200449.1/ENSMUST00000200449.1, exon 1 of 2)	3	130726839	130730398	3560	2	68436	ENSMUST00000079085.10	-133803	ENSMUSG00000062006	Rpl34	ribosomal protein L34	chr3:130864201:130867447
chr3	66603579	66604810	1232	*	1.62637	3.3541	12.2499	0.00130318	0.00653997	up	Distal Intergenic	3	66053558	66296837	243280	2	72789	ENSMUST00000029419.7	-306742	ENSMUSG00000027831	Veph1	ventricular zone expressed PH domain-containing 1	chr3:66603579:66604810
chr19	45901384	45904343	2960	*	1.24685	4.48893	12.231	0.00131297	0.00657793	up	Intron (ENSMUST00000045396.8/71617, intron 20 of 25)	19	45921273	45936429	15157	2	71617	ENSMUST00000236730.1	32086	ENSMUSG00000039901	Armh3	armadillo-like helical domain containing 3	chr19:45901384:45904343
chr6	40554097	40556164	2068	*	1.34893	3.96534	12.219	0.00131917	0.00659709	up	5' UTR	6	40544036	40544977	942	2	258380	ENSMUST00000089490.2	-9120	ENSMUSG00000068259	Olfr461	olfactory receptor 461	chr6:40554097:40556164
chr3	133368874	133370613	1740	*	1.28921	4.05947	12.1751	0.00134227	0.00667959	up	Exon (ENSMUST00000029644.15/74776, exon 9 of 12)	3	133348076	133378067	29992	1	74776	ENSMUST00000106315.3	20798	ENSMUSG00000028013	Ppa2	pyrophosphatase (inorganic) 2	chr3:133368874:133370613
chr14	29268262	29271569	3308	*	1.0861	4.47287	12.1667	0.0013467	0.00670048	up	Exon (ENSMUST00000225833.1/ENSMUST00000225833.1, exon 1 of 1)	14	29170056	29333735	163680	2	12294	ENSMUST00000226048.1	62166	ENSMUSG00000021991	Cacna2d3	calcium channel, voltage-dependent, alpha2/delta subunit 3	chr14:29268262:29271569
chr13	110545019	110547325	2307	*	1.10249	4.1743	12.1428	0.00135951	0.00675404	up	Distal Intergenic	13	110397797	110399035	1239	1	20620	ENSMUST00000225156.1	147222	ENSMUSG00000021701	Plk2	polo like kinase 2	chr13:110545019:110547325
chr1	23946518	23949753	3236	*	1.1229	4.68645	12.0463	0.00141247	0.00696578	up	Distal Intergenic	1	23845625	23922317	76693	2	98366	ENSMUST00000027339.13	-24201	ENSMUSG00000026155	Smap1	small ArfGAP 1	chr1:23946518:23949753
chr1	116035135	116037934	2800	*	1.40187	3.80751	12.0216	0.00142637	0.00701912	up	Intron (ENSMUST00000043725.8/636808, intron 3 of 23)	1	115684756	116587323	902568	1	636808	ENSMUST00000043725.8	350379	ENSMUSG00000070695	Cntnap5a	contactin associated protein-like 5A	chr1:116035135:116037934
chr9	73355140	73357328	2189	*	1.20799	4.34936	12.016	0.00142954	0.00703007	up	Distal Intergenic	9	73114596	73122382	7787	1	225215	ENSMUST00000165177.1	240544	ENSMUSG00000032215	Rsl24d1	ribosomal L24 domain containing 1	chr9:73355140:73357328
chr1	187881452	187884655	3204	*	1.2267	4.16576	11.986	0.00144669	0.00708735	up	Intron (ENSMUST00000127489.7/26381, intron 3 of 3)	1	187997827	188214885	217059	1	26381	ENSMUST00000027906.12	-113172	ENSMUSG00000026610	Esrrg	estrogen-related receptor gamma	chr1:187881452:187884655
chr7	109464370	109466980	2611	*	1.00788	4.66898	11.9852	0.00144713	0.00708804	up	Intron (ENSMUST00000106739.7/330627, intron 10 of 19)	7	109469711	109475134	5424	2	330627	ENSMUST00000137704.1	8154	ENSMUSG00000031026	Trim66	tripartite motif-containing 66	chr7:109464370:109466980
chr15	9217793	9221439	3647	*	1.09549	4.56547	11.9055	0.00149374	0.0072513	up	Distal Intergenic	15	9175463	9182586	7124	1	320506	ENSMUST00000227216.1	42330	ENSMUSG00000039704	Lmbrd2	LMBR1 domain containing 2	chr15:9217793:9221439
chr2	64378554	64380284	1731	*	1.63478	3.41608	11.7999	0.00155801	0.00748548	up	Distal Intergenic	2	63977337	64098038	120702	2	60344	ENSMUST00000102728.3	-280516	ENSMUSG00000075324	Fign	fidgetin	chr2:64378554:64380284
chr5	51125511	51127982	2472	*	1.40437	3.68072	11.7536	0.00158704	0.00759289	up	Distal Intergenic	5	51457653	51553871	96219	2	19017	ENSMUST00000031059.13	425889	ENSMUSG00000029167	Ppargc1a	peroxisome proliferative activated receptor, gamma, coactivator 1 alpha	chr5:51125511:51127982
chr6	111634249	111635833	1585	*	1.79309	3.4899	11.7381	0.00159695	0.00762192	up	Distal Intergenic	6	111495744	111502284	6541	1	108073	ENSMUST00000174310.1	138505	ENSMUSG00000056755	Grm7	glutamate receptor, metabotropic 7	chr6:111634249:111635833
chr4	91154208	91156385	2178	*	1.40578	3.61787	11.6962	0.00162395	0.00771968	up	Distal Intergenic	4	91253080	91254582	1503	2	15569	ENSMUST00000128599.1	98197	ENSMUSG00000008489	Elavl2	ELAV like RNA binding protein 1	chr4:91154208:91156385
chr5	37518706	37522779	4074	*	1.03693	4.72188	11.682	0.00163316	0.00774857	up	Intron (ENSMUST00000094836.5/64293, intron 4 of 11)	5	37415859	37417915	2057	1	68525	ENSMUST00000159854.1	102847	ENSMUSG00000050248	Evc2	EvC ciliary complex subunit 2	chr5:37518706:37522779
chr9	11918868	11920733	1866	*	1.41239	4.03159	11.6463	0.00165668	0.00783257	up	Distal Intergenic	9	9660969	10904775	1243807	2	244682	ENSMUST00000160216.7	-1014093	ENSMUSG00000039488	Cntn5	contactin 5	chr9:11918868:11920733
chr11	28209562	28211707	2146	*	1.35121	3.80693	11.6133	0.00167878	0.00791179	up	Distal Intergenic	11	28388817	28434110	45294	2	216613	ENSMUST00000160016.7	222403	ENSMUSG00000032878	Ccdc85a	coiled-coil domain containing 85A	chr11:28209562:28211707
chr1	60595224	60597921	2698	*	1.05964	4.48755	11.6038	0.00168522	0.00793586	up	Exon (ENSMUST00000195569.1/ENSMUST00000195569.1, exon 1 of 1)	1	60525688	60567104	41417	2	77300	ENSMUST00000142258.2	-28120	ENSMUSG00000026014	Raph1	Ras association (RalGDS/AF-6) and pleckstrin homology domains 1	chr1:60595224:60597921
chr3	75570897	75574879	3983	*	1.03742	4.97833	11.5979	0.00168916	0.00794606	up	Intron (ENSMUST00000161776.7/20713, intron 1 of 4)	3	75557578	75616201	58624	1	20713	ENSMUST00000161695.1	13319	ENSMUSG00000027834	Serpini1	serine (or cysteine) peptidase inhibitor, clade I, member 1	chr3:75570897:75574879
chr3	115868988	115870753	1766	*	1.72252	3.07446	11.4716	0.00177718	0.00827034	up	Distal Intergenic	3	115887837	115929088	41252	1	69740	ENSMUST00000189799.6	-17084	ENSMUSG00000033554	Dph5	diphthamide biosynthesis 5	chr3:115868988:115870753
chr15	103588284	103590774	2491	*	1.01471	4.46766	11.4651	0.00178185	0.00828296	up	Exon (ENSMUST00000228186.1/ENSMUST00000228186.1, exon 1 of 1)	15	103562762	103565081	2320	2	14663	ENSMUST00000023134.4	-23203	ENSMUSG00000022491	Glycam1	glycosylation dependent cell adhesion molecule 1	chr15:103588284:103590774
chr5	133023930	133026647	2718	*	1.3497	4.14251	11.4465	0.00179522	0.00833208	up	Distal Intergenic	5	131437333	132543344	1106012	2	319974	ENSMUST00000161226.8	-480586	ENSMUSG00000029673	Auts2	autism susceptibility candidate 2	chr5:133023930:133026647
chr5	100066261	100069119	2859	*	1.08665	4.64509	11.4379	0.00180148	0.00835197	up	3' UTR	5	100061971	100064197	2227	1	67870	ENSMUST00000200223.1	4290	ENSMUSG00000029326	Enoph1	enolase-phosphatase 1	chr5:100066261:100069119
chr18	16697614	16700706	3093	*	1.39554	3.66809	11.3182	0.0018907	0.00866842	up	Intron (ENSMUST00000025166.13/12558, intron 2 of 15)	18	16589023	16670069	81047	2	12558	ENSMUST00000115850.1	-27545	ENSMUSG00000024304	Cdh2	cadherin 2	chr18:16697614:16700706
chr1	7422629	7424155	1527	*	1.44332	3.84949	11.2196	0.00196773	0.00893815	up	Distal Intergenic	1	7160557	7172659	12103	1	319263	ENSMUST00000183204.1	262072	ENSMUSG00000051285	Pcmtd1	protein-L-isoaspartate (D-aspartate) O-methyltransferase domain containing 1	chr1:7422629:7424155
chr2	105726364	105728454	2091	*	1.24396	3.73279	11.1853	0.00199526	0.00903136	up	Intron (ENSMUST00000122965.7/77766, intron 9 of 9)	2	105692483	105693125	643	1	18508	ENSMUST00000147946.1	33881	ENSMUSG00000027168	Pax6	paired box 6	chr2:105726364:105728454
chr1	100103145	100105194	2050	*	1.09774	4.18387	11.1489	0.00202503	0.00911877	up	Intron (ENSMUST00000086738.9/241175, intron 7 of 23)	1	100097761	100485942	388182	1	241175	ENSMUST00000188735.1	5384	ENSMUSG00000067028	Cntnap5b	contactin associated protein-like 5B	chr1:100103145:100105194
chr16	6751908	6755283	3376	*	1.0211	4.61587	11.1456	0.00202769	0.00912524	up	Intron (ENSMUST00000230658.1/268859, intron 3 of 11)	16	6809222	7409813	600592	1	268859	ENSMUST00000115841.9	-53939	ENSMUSG00000008658	Rbfox1	RNA binding protein, fox-1 homolog (C. elegans) 1	chr16:6751908:6755283
chr11	16307997	16310546	2550	*	1.22454	3.89932	11.1265	0.00204352	0.00918114	up	Intron (ENSMUST00000109647.2/211739, intron 4 of 6)	11	16263218	16284551	21334	1	211739	ENSMUST00000207256.1	44779	ENSMUSG00000048834	Vstm2a	V-set and transmembrane domain containing 2A	chr11:16307997:16310546
chr11	23407305	23409515	2211	*	1.42319	3.59181	11.0432	0.00211401	0.00940798	up	Intron (ENSMUST00000180046.7/17847, intron 33 of 79)	11	23414976	23420652	5677	1	17847	ENSMUST00000155984.1	-5461	ENSMUSG00000056342	Usp34	ubiquitin specific peptidase 34	chr11:23407305:23409515
chr1	176035273	176036956	1684	*	1.56517	3.31877	11.0333	0.00212253	0.00944305	up	Intron (ENSMUST00000065967.13/319455, intron 5 of 9)	1	175920329	175922225	1897	1	226720	ENSMUST00000201297.1	114944	ENSMUSG00000104158	Becn2	beclin 2	chr1:176035273:176036956
chr6	67223052	67225238	2187	*	1.1125	4.38707	11.0319	0.00212378	0.00944719	up	Intron (ENSMUST00000204022.1/ENSMUST00000204022.1, intron 1 of 2)	6	67238176	67271272	33097	1	66870	ENSMUST00000204810.1	-12938	ENSMUSG00000036371	Serbp1	serpine1 mRNA binding protein 1	chr6:67223052:67225238
chr1	52181224	52183340	2117	*	1.18349	4.1816	11.031	0.00212456	0.00944923	up	Intron (ENSMUST00000114513.8/14660, intron 14 of 17)	1	52166128	52190909	24782	2	14660	ENSMUST00000156887.7	7569	ENSMUSG00000026103	Gls	glutaminase	chr1:52181224:52183340
chr19	45910213	45913374	3162	*	1.05187	4.56347	11.0198	0.00213425	0.00947784	up	Intron (ENSMUST00000045396.8/71617, intron 20 of 25)	19	45921273	45936429	15157	2	71617	ENSMUST00000236730.1	23055	ENSMUSG00000039901	Armh3	armadillo-like helical domain containing 3	chr19:45910213:45913374
chr4	96521323	96523187	1865	*	1.26232	3.82415	11.0038	0.00214817	0.00951431	up	Intron (ENSMUST00000030303.5/13110, intron 8 of 8)	4	96444596	96507386	62791	2	665095	ENSMUST00000124729.3	-13937	ENSMUSG00000082932	Cyp2j8	cytochrome P450, family 2, subfamily j, polypeptide 8	chr4:96521323:96523187
chr2	75565476	75567896	2421	*	1.03294	4.26507	10.9988	0.00215263	0.00953117	up	Distal Intergenic	2	75659261	75665839	6579	1	229279	ENSMUST00000111964.7	-91365	ENSMUSG00000059005	Hnrnpa3	heterogeneous nuclear ribonucleoprotein A3	chr2:75565476:75567896
chr1	56856525	56858069	1545	*	1.6134	3.37	10.9786	0.0021704	0.00959301	up	Intron (ENSMUST00000042857.13/212712, intron 6 of 9)	1	56948134	56969840	21707	2	212712	ENSMUST00000176759.1	111771	ENSMUSG00000038331	Satb2	special AT-rich sequence binding protein 2	chr1:56856525:56858069
chr1	143034675	143037440	2766	*	1.30051	4.00036	10.9535	0.00219276	0.00966126	up	Distal Intergenic	1	143606161	143640581	34421	2	214498	ENSMUST00000162638.1	603141	ENSMUSG00000026361	Cdc73	cell division cycle 73, Paf1/RNA polymerase II complex component	chr1:143034675:143037440
chr14	67790052	67791337	1286	*	1.54225	3.4637	10.9479	0.00219784	0.00967789	up	Exon (ENSMUST00000039135.5/68813, exon 31 of 52)	14	67755619	67764959	9341	2	68813	ENSMUST00000226033.1	-25093	ENSMUSG00000044447	Dock5	dedicator of cytokinesis 5	chr14:67790052:67791337
chr17	69826832	69829131	2300	*	1.22104	4.497	10.9271	0.00221654	0.00974285	up	Distal Intergenic	17	69969073	70821413	852341	1	224997	ENSMUST00000133983.7	-139942	ENSMUSG00000003279	Dlgap1	DLG associated protein 1	chr17:69826832:69829131
chr3	42911439	42914220	2782	*	1.35826	4.21455	10.8974	0.00224362	0.00982982	up	Distal Intergenic	3	41751196	41756492	5297	1	73852	ENSMUST00000195030.1	1160243	ENSMUSG00000025766	D3Ertd751e	DNA segment, Chr 3, ERATO Doi 751, expressed	chr3:42911439:42914220
chr4	35324844	35327149	2306	*	1.31757	3.78902	10.8744	0.00226487	0.00990242	up	Distal Intergenic	4	35212423	35226175	13753	2	73205	ENSMUST00000156472.1	-98669	ENSMUSG00000028300	C9orf72	C9orf72, member of C9orf72-SMCR8 complex	chr4:35324844:35327149
chr3	118016799	118019461	2663	*	1.11192	4.15918	10.8139	0.00232174	0.0101004	up	Distal Intergenic	3	117781647	117868936	87290	2	76561	ENSMUST00000029639.11	-147863	ENSMUSG00000028007	Snx7	sorting nexin 7	chr3:118016799:118019461
chr2	14827564	14830799	3236	*	1.12637	3.98787	10.7057	0.00242726	0.0104536	up	Intron (ENSMUST00000114723.8/12296, intron 2 of 13)	2	14824092	14986211	162120	1	12296	ENSMUST00000193800.5	3472	ENSMUSG00000057914	Cacnb2	calcium channel, voltage-dependent, beta 2 subunit	chr2:14827564:14830799
chr17	41802284	41803937	1654	*	1.66862	3.27222	10.6486	0.00248499	0.0106603	up	Distal Intergenic	17	42315947	42505077	189131	1	627626	ENSMUST00000048691.5	-512010	ENSMUSG00000042256	Ptchd4	patched domain containing 4	chr17:41802284:41803937
chr2	117046203	117046961	759	*	1.44346	3.32351	10.6255	0.0025087	0.0107403	up	Distal Intergenic	2	117121374	117182279	60906	1	114715	ENSMUST00000028829.12	-74413	ENSMUSG00000027351	Spred1	sprouty protein with EVH-1 domain 1, related sequence	chr2:117046203:117046961
chr6	59151149	59153337	2189	*	1.11263	4.13781	10.5828	0.00255329	0.0108935	up	Distal Intergenic	6	59208870	59212033	3164	1	68140	ENSMUST00000062626.3	-55533	ENSMUSG00000049232	Tigd2	tigger transposable element derived 2	chr6:59151149:59153337
chr16	70766665	70768285	1621	*	1.62898	3.32351	10.5502	0.00258786	0.0110061	up	Distal Intergenic	16	70618039	70624824	6786	1	52645	ENSMUST00000231858.1	148626	ENSMUSG00000116792	D16Ertd519e	DNA segment, Chr 16, ERATO Doi 519, expressed	chr16:70766665:70768285
chr8	43050523	43053735	3213	*	1.14989	4.11101	10.5295	0.00261019	0.0110788	up	Distal Intergenic	8	43130423	43136593	6171	2	244448	ENSMUST00000211541.1	82858	ENSMUSG00000031651	Triml1	tripartite motif family-like 1	chr8:43050523:43053735
chr17	6196423	6198928	2506	*	1.0872	4.23391	10.4548	0.00269214	0.0113551	up	5' UTR	17	6232652	6251128	18477	1	68842	ENSMUST00000137063.1	-33724	ENSMUSG00000034377	Tulp4	tubby like protein 4	chr17:6196423:6198928
chr5	51430476	51433356	2881	*	1.25176	4.01317	10.4359	0.00271324	0.0114091	up	Distal Intergenic	5	51457653	51553871	96219	2	19017	ENSMUST00000031059.13	120515	ENSMUSG00000029167	Ppargc1a	peroxisome proliferative activated receptor, gamma, coactivator 1 alpha	chr5:51430476:51433356
chr4	91079601	91081675	2075	*	1.14687	4.16941	10.414	0.00273807	0.0114883	up	Distal Intergenic	4	91253080	91254582	1503	2	15569	ENSMUST00000128599.1	172907	ENSMUSG00000008489	Elavl2	ELAV like RNA binding protein 1	chr4:91079601:91081675
chr6	70839224	70840705	1482	*	1.10313	3.92659	10.3985	0.00275566	0.0115458	up	Distal Intergenic	6	70844515	70905245	60731	1	13666	ENSMUST00000034093.14	-3810	ENSMUSG00000031668	Eif2ak3	eukaryotic translation initiation factor 2 alpha kinase 3	chr6:70839224:70840705
chr3	61088178	61091723	3546	*	1.0525	4.22084	10.3948	0.00275991	0.0115554	up	Distal Intergenic	3	61002795	61008982	6188	1	18441	ENSMUST00000193201.1	85383	ENSMUSG00000027765	P2ry1	purinergic receptor P2Y, G-protein coupled 1	chr3:61088178:61091723
chr2	138137742	138140143	2402	*	1.35888	3.57312	10.32	0.00284697	0.0118264	up	Distal Intergenic	2	138256565	138287422	30858	1	228662	ENSMUST00000091556.11	-116422	ENSMUSG00000062098	Btbd3	BTB (POZ) domain containing 3	chr2:138137742:138140143
chr6	96060889	96063119	2231	*	1.10705	4.17364	10.3066	0.00286287	0.0118609	up	Distal Intergenic	6	96113154	96657198	544045	1	320265	ENSMUST00000122120.7	-50035	ENSMUSG00000059187	Tafa1	TAFA chemokine like family member 1	chr6:96060889:96063119
chr1	52473282	52475468	2187	*	1.02228	4.33421	10.2621	0.00291641	0.0120322	up	Intron (ENSMUST00000186764.6/17936, intron 5 of 8)	1	52459241	52467057	7817	2	17936	ENSMUST00000167732.1	-6225	ENSMUSG00000002881	Nab1	Ngfi-A binding protein 1	chr1:52473282:52475468
chr3	143961564	143963344	1781	*	1.23681	3.83698	10.1973	0.00299633	0.0122969	up	Distal Intergenic	3	144189062	144194818	5757	2	16911	ENSMUST00000148128.1	231474	ENSMUSG00000028266	Lmo4	LIM domain only 4	chr3:143961564:143963344
chr5	16804820	16806896	2077	*	1.18241	3.97371	10.1832	0.00301399	0.0123523	up	Exon (ENSMUST00000211738.1/ENSMUST00000211738.1, exon 4 of 21)	5	16553928	16619010	65083	1	15234	ENSMUST00000196645.1	250892	ENSMUSG00000028864	Hgf	hepatocyte growth factor	chr5:16804820:16806896
chr2	65248570	65251699	3130	*	1.03124	4.60263	10.1513	0.00305441	0.0124869	up	Distal Intergenic	2	65150866	65239403	88538	2	319876	ENSMUST00000124769.1	-9167	ENSMUSG00000034903	Cobll1	Cobl-like 1	chr2:65248570:65251699
chr11	35032612	35035113	2502	*	1.06599	4.31725	10.1478	0.00305896	0.0124986	up	Distal Intergenic	11	35121224	35708507	587284	1	20564	ENSMUST00000069837.3	-86111	ENSMUSG00000056427	Slit3	slit guidance ligand 3	chr11:35032612:35035113
chr14	17772993	17775692	2700	*	1.02805	4.19597	10.1358	0.00307429	0.0125439	up	Intron (ENSMUST00000224470.1/21834, intron 1 of 3)	14	17660896	18036559	375664	1	21834	ENSMUST00000022303.14	112097	ENSMUSG00000021779	Thrb	thyroid hormone receptor beta	chr14:17772993:17775692
chr5	127817583	127821284	3702	*	1.03159	4.11093	10.0678	0.00316309	0.0128162	up	Intron (ENSMUST00000044441.7/243274, intron 5 of 8)	5	127657033	127689871	32839	1	319804	ENSMUST00000134529.1	160550	ENSMUSG00000049971	Glt1d1	glycosyltransferase 1 domain containing 1	chr5:127817583:127821284
chr14	72894975	72896729	1755	*	1.27051	3.82208	10.0355	0.00320616	0.0129377	up	Distal Intergenic	14	73029128	73049072	19945	2	70086	ENSMUST00000044664.11	152343	ENSMUSG00000033470	Cysltr2	cysteinyl leukotriene receptor 2	chr14:72894975:72896729
chr1	16511217	16513312	2096	*	1.13092	3.92578	10.0208	0.00322593	0.012998	up	5' UTR	1	16343407	16519211	175805	2	29819	ENSMUST00000159558.7	5899	ENSMUSG00000025920	Stau2	staufen double-stranded RNA binding protein 2	chr1:16511217:16513312
chr2	115938288	115940183	1896	*	1.26662	3.85171	9.93095	0.00335006	0.013354	up	Intron (ENSMUST00000028639.12/17536, intron 8 of 11)	2	115864870	115872962	8093	2	17536	ENSMUST00000118654.7	-65326	ENSMUSG00000027210	Meis2	Meis homeobox 2	chr2:115938288:115940183
chr1	70164267	70166034	1768	*	1.28964	3.74317	9.90447	0.00338759	0.0134609	up	Intron (ENSMUST00000187159.6/66722, intron 11 of 12)	1	69951648	70282011	330364	1	66722	ENSMUST00000191569.1	212619	ENSMUSG00000053153	Spag16	sperm associated antigen 16	chr1:70164267:70166034
chr1	116032145	116034230	2086	*	1.19797	3.70007	9.89894	0.00339549	0.013476	up	Intron (ENSMUST00000043725.8/636808, intron 3 of 23)	1	115684756	116587323	902568	1	636808	ENSMUST00000043725.8	347389	ENSMUSG00000070695	Cntnap5a	contactin associated protein-like 5A	chr1:116032145:116034230
chr6	103636637	103639001	2365	*	1.40321	3.75352	9.8723	0.00343379	0.0136062	up	Intron (ENSMUST00000203912.2/12661, intron 1 of 26)	6	103697750	103729826	32077	1	12661	ENSMUST00000205098.1	-58749	ENSMUSG00000030077	Chl1	cell adhesion molecule L1-like	chr6:103636637:103639001
chr5	127968587	127970497	1911	*	1.32918	3.46842	9.85464	0.00345945	0.0136859	up	Intron (ENSMUST00000044441.7/243274, intron 4 of 8)	5	128268910	128275817	6908	2	243274	ENSMUST00000200316.1	305320	ENSMUSG00000034310	Tmem132d	transmembrane protein 132D	chr5:127968587:127970497
chr1	54126194	54128861	2668	*	1.05406	4.28273	9.77023	0.00358493	0.0140696	up	Intron (ENSMUST00000120904.7/329152, intron 1 of 28)	1	53806876	54194048	387173	2	329152	ENSMUST00000120904.7	65187	ENSMUSG00000042807	Hecw2	HECT, C2 and WW domain containing E3 ubiquitin protein ligase 2	chr1:54126194:54128861
chr6	5522167	5523439	1273	*	1.42662	3.53236	9.7506	0.00361479	0.0141624	up	Distal Intergenic	6	5483351	5496309	12959	2	27273	ENSMUST00000019721.6	-25858	ENSMUSG00000019577	Pdk4	pyruvate dehydrogenase kinase, isoenzyme 4	chr6:5522167:5523439
chr7	51775273	51778444	3172	*	1.0224	4.23507	9.72763	0.00365008	0.0142686	up	Distal Intergenic	7	51862015	51994975	132961	1	14453	ENSMUST00000129604.7	-83571	ENSMUSG00000030498	Gas2	growth arrest specific 2	chr7:51775273:51778444
chrX	10055223	10057585	2363	*	1.21138	4.01615	9.72719	0.00365076	0.0142693	up	Exon (ENSMUST00000044789.9/51795, exon 6 of 10)	20	10038907	10117605	78699	2	51795	ENSMUST00000115543.2	60020	ENSMUSG00000090084	Srpx	sushi-repeat-containing protein	chrX:10055223:10057585
chr12	53475056	53477845	2790	*	1.08882	4.12983	9.7002	0.00369272	0.0143898	up	Intron (ENSMUST00000223358.1/27386, intron 1 of 10)	12	53253046	54069074	816029	1	27386	ENSMUST00000223057.1	222010	ENSMUSG00000021010	Npas3	neuronal PAS domain protein 3	chr12:53475056:53477845
chr3	23715948	23718247	2300	*	1.08508	4.16777	9.67913	0.00372583	0.0144902	up	Distal Intergenic	3	23804335	23939477	135143	2	635702	ENSMUST00000192246.3	221230	ENSMUSG00000102758	Naaladl2	N-acetylated alpha-linked acidic dipeptidase-like 2	chr3:23715948:23718247
chr11	113949695	113952566	2872	*	1.03616	4.40793	9.66376	0.00375018	0.0145677	up	Intron (ENSMUST00000041627.13/237979, intron 1 of 44)	11	113848562	114065975	217414	2	237979	ENSMUST00000141943.1	113409	ENSMUSG00000041592	Sdk2	sidekick cell adhesion molecule 2	chr11:113949695:113952566
chr16	82431394	82433394	2001	*	1.07364	4.12678	9.55447	0.0039283	0.0150868	up	Distal Intergenic	16	81465623	81518030	52408	1	17968	ENSMUST00000232550.1	965771	ENSMUSG00000022762	Ncam2	neural cell adhesion molecule 2	chr16:82431394:82433394
chr10	73365101	73367528	2428	*	1.0152	4.0761	9.44315	0.00411911	0.01563	up	Intron (ENSMUST00000123398.8/11994, intron 1 of 13)	10	73099342	74317264	1217923	1	11994	ENSMUST00000123398.8	265759	ENSMUSG00000052613	Pcdh15	protocadherin 15	chr10:73365101:73367528
chr1	69085656	69089070	3415	*	1.23435	4.07693	9.43152	0.0041396	0.0156802	up	Intron (ENSMUST00000119142.7/13869, intron 1 of 27)	1	68032186	69107756	1075571	2	13869	ENSMUST00000119142.7	18686	ENSMUSG00000062209	Erbb4	erb-b2 receptor tyrosine kinase 4	chr1:69085656:69089070
chr19	36166093	36169767	3675	*	1.00653	4.15159	9.42635	0.00414874	0.0157043	up	Distal Intergenic	19	36111965	36120099	8135	2	107765	ENSMUST00000237142.1	-45994	ENSMUSG00000024803	Ankrd1	ankyrin repeat domain 1 (cardiac muscle)	chr19:36166093:36169767
chr7	132829771	132831956	2186	*	1.0555	3.96921	9.41522	0.00416852	0.015763	up	3' UTR	7	132712088	132813886	101799	2	77938	ENSMUST00000097998.8	-15885	ENSMUSG00000030956	Fam53b	family with sequence similarity 53, member B	chr7:132829771:132831956
chr3	97724130	97726652	2523	*	1.01484	4.50406	9.39311	0.00420808	0.015862	up	Exon (ENSMUST00000168438.8/83679, exon 26 of 46)	3	97694981	97697267	2287	2	83679	ENSMUST00000197791.1	-26863	ENSMUSG00000038170	Pde4dip	phosphodiesterase 4D interacting protein (myomegalin)	chr3:97724130:97726652
chr4	49393862	49396746	2885	*	1.07734	4.05356	9.3333	0.00431714	0.0161703	up	Exon (ENSMUST00000121636.1/ENSMUST00000121636.1, exon 1 of 4)	4	49383074	49405743	22670	2	209186	ENSMUST00000139564.1	8997	ENSMUSG00000060317	Acnat2	acyl-coenzyme A amino acid N-acyltransferase 2	chr4:49393862:49396746
chr18	53223633	53225257	1625	*	1.17799	3.68309	9.32404	0.00433428	0.0162263	up	Distal Intergenic	18	53209376	53212832	3457	1	67804	ENSMUST00000236111.1	14257	ENSMUSG00000034484	Snx2	sorting nexin 2	chr18:53223633:53225257
chr1	62366925	62369038	2114	*	1.00408	4.19532	9.31749	0.00434645	0.0162657	up	Intron (ENSMUST00000075374.9/72823, intron 18 of 22)	1	62131195	62136109	4915	2	105243940	ENSMUST00000127498.2	-230816	ENSMUSG00000085019	Pard3bos2	par-3 family cell polarity regulator beta, opposite strand 2	chr1:62366925:62369038
chr15	33750440	33751750	1311	*	1.58552	3.16094	9.26465	0.00444604	0.016532	up	Distal Intergenic	15	33683875	33687884	4010	2	239364	ENSMUST00000042021.4	-62556	ENSMUSG00000038984	Tspyl5	testis-specific protein, Y-encoded-like 5	chr15:33750440:33751750
chr14	122962523	122964319	1797	*	1.56991	3.32024	9.24335	0.00448688	0.016658	up	Exon (ENSMUST00000037726.13/70551, exon 5 of 18)	14	122943249	122954915	11667	2	70551	ENSMUST00000227430.1	-7608	ENSMUSG00000041594	Tmtc4	transmembrane and tetratricopeptide repeat containing 4	chr14:122962523:122964319
chr6	64710060	64711142	1083	*	1.49614	3.0364	9.24316	0.00448726	0.016658	up	Distal Intergenic	6	64729125	64731245	2121	1	11921	ENSMUST00000101351.5	-17983	ENSMUSG00000073043	Atoh1	atonal bHLH transcription factor 1	chr6:64710060:64711142
chr6	140926551	140928450	1900	*	1.22843	3.77078	9.23687	0.00449939	0.0166885	up	Distal Intergenic	6	140646817	140648390	1574	1	11569	ENSMUST00000160772.1	279734	ENSMUSG00000030232	Aebp2	AE binding protein 2	chr6:140926551:140928450
chr6	90884219	90887696	3478	*	1.18925	3.96325	9.18497	0.00460088	0.0169926	up	Intron (ENSMUST00000212100.1/232227, intron 1 of 15)	6	90659598	90810123	150526	2	232227	ENSMUST00000101151.9	-74096	ENSMUSG00000034312	Iqsec1	IQ motif and Sec7 domain 1	chr6:90884219:90887696
chrX	142019789	142021520	1732	*	1.17071	3.96901	9.14	0.0046908	0.017243	up	Distal Intergenic	20	142081160	142196931	115772	2	245650	ENSMUST00000042530.3	175411	ENSMUSG00000042282	Gucy2f	guanylate cyclase 2f	chrX:142019789:142021520
chr2	106823707	106825422	1716	*	1.07259	3.92239	9.08912	0.00479481	0.0175384	up	Intron (ENSMUST00000111063.7/77015, intron 4 of 6)	2	106730490	106783977	53488	1	77015	ENSMUST00000133401.1	93217	ENSMUSG00000016386	Mpped2	metallophosphoesterase domain containing 2	chr2:106823707:106825422
chr10	39890768	39893218	2451	*	1.01424	4.29118	9.01189	0.00495745	0.0179939	up	3' UTR	10	39894823	39899169	4347	2	213332	ENSMUST00000239131.1	5951	ENSMUSG00000096687	Mfsd4b4	major facilitator superfamily domain containing 4B4	chr10:39890768:39893218
chr15	8980983	8983548	2566	*	1.00674	4.35929	8.96736	0.00505389	0.0182629	up	Intron (ENSMUST00000166524.8/223332, intron 1 of 4)	15	8968426	9066551	98126	1	223332	ENSMUST00000053308.9	12557	ENSMUSG00000048424	Ranbp3l	RAN binding protein 3-like	chr15:8980983:8983548
chrX	134499482	134501747	2266	*	1.0635	4.04016	8.92806	0.00514071	0.0185112	up	Distal Intergenic	20	134460118	134476490	16373	2	74469	ENSMUST00000009740.8	-22992	ENSMUSG00000009596	Taf7l	TATA-box binding protein associated factor 7 like	chrX:134499482:134501747
chr19	6588094	6591418	3325	*	1.04597	4.19375	8.92326	0.00515141	0.0185362	up	Distal Intergenic	19	6535845	6543032	7188	2	20521	ENSMUST00000113451.8	-45062	ENSMUSG00000061742	Slc22a12	solute carrier family 22 (organic anion/cation transporter), member 12	chr19:6588094:6591418
chr18	15608078	15609258	1181	*	1.66037	3.03227	8.88162	0.00524533	0.0188216	up	Intron (ENSMUST00000053017.12/71367, intron 2 of 3)	18	15451924	15718046	266123	2	71367	ENSMUST00000053017.12	108788	ENSMUSG00000047161	Chst9	carbohydrate (N-acetylgalactosamine 4-0) sulfotransferase 9	chr18:15608078:15609258
chr15	79562579	79564023	1445	*	1.33662	3.59714	8.83434	0.00535421	0.0191335	up	3' UTR	15	79527736	79546741	19006	2	67040	ENSMUST00000229877.1	-15838	ENSMUSG00000055065	Ddx17	DEAD box helicase 17	chr15:79562579:79564023
chr2	16820224	16822410	2187	*	1.07206	3.87214	8.80024	0.00543422	0.0193704	up	Distal Intergenic	2	16638696	16751690	112995	1	67448	ENSMUST00000126173.1	181528	ENSMUSG00000026748	Plxdc2	plexin domain containing 2	chr2:16820224:16822410
chr6	40800983	40802496	1514	*	1.70126	3.13969	8.74685	0.00556211	0.0197313	up	Exon (ENSMUST00000216691.1/ENSMUST00000216691.1, exon 10 of 10)	6	40749476	40750577	1102	1	232714	ENSMUST00000202311.1	51507	ENSMUSG00000068587	Mgam	maltase-glucoamylase	chr6:40800983:40802496
chr7	114648619	114650647	2029	*	1.0713	3.80856	8.72381	0.00561829	0.0198781	up	Distal Intergenic	7	114631478	114636357	4880	2	12310	ENSMUST00000032906.10	-12262	ENSMUSG00000030669	Calca	calcitonin/calcitonin-related polypeptide, alpha	chr7:114648619:114650647
chr2	110324121	110326888	2768	*	1.03254	4.01972	8.6509	0.00580013	0.0203878	up	Distal Intergenic	2	110292507	110314560	22054	2	170442	ENSMUST00000133608.1	-9561	ENSMUSG00000041660	Bbox1	butyrobetaine (gamma), 2-oxoglutarate dioxygenase 1 (gamma-butyrobetaine hydroxylase)	chr2:110324121:110326888
chr13	44591108	44593378	2271	*	1.04577	4.02748	8.62789	0.0058588	0.0205599	up	Distal Intergenic	13	44729535	44848340	118806	1	16468	ENSMUST00000174068.7	-136157	ENSMUSG00000038518	Jarid2	jumonji, AT rich interactive domain 2	chr13:44591108:44593378
chr14	95255096	95257341	2246	*	1.00274	4.14343	8.56288	0.00602809	0.0210295	up	Distal Intergenic	14	95881254	95882780	1527	1	66732	ENSMUST00000228913.1	-623913	ENSMUSG00000034689	Spertl	spermatid associated like	chr14:95255096:95257341
chr10	90666123	90668130	2008	*	1.00279	4.59033	8.54336	0.00607993	0.0211456	up	Intron (ENSMUST00000183156.7/77531, intron 16 of 25)	10	90576992	90969820	392829	1	77531	ENSMUST00000099364.11	89131	ENSMUSG00000058589	Anks1b	ankyrin repeat and sterile alpha motif domain containing 1B	chr10:90666123:90668130
chr6	129153941	129155947	2007	*	1.04453	3.87378	8.4273	0.00639826	0.0219514	up	Distal Intergenic	6	129180615	129186534	5920	1	93694	ENSMUST00000032260.5	-24668	ENSMUSG00000030157	Clec2d	C-type lectin domain family 2, member d	chr6:129153941:129155947
chr7	82594511	82595923	1413	*	1.75928	3.34413	8.41047	0.00644587	0.0220739	up	Exon (ENSMUST00000173287.7/269959, exon 24 of 30)	7	82611777	82612774	998	1	269959	ENSMUST00000172784.1	-15854	ENSMUSG00000070469	Adamtsl3	ADAMTS-like 3	chr7:82594511:82595923
chr5	91463788	91465727	1940	*	1.12033	4.10538	8.39214	0.00649819	0.0222129	up	Distal Intergenic	5	91517615	91626894	109280	1	231440	ENSMUST00000040576.9	-51888	ENSMUSG00000034981	Parm1	prostate androgen-regulated mucin-like protein 1	chr5:91463788:91465727
chr14	101740222	101742222	2001	*	1.21901	3.97981	8.36892	0.00656511	0.0223928	up	Intron (ENSMUST00000100337.9/380928, intron 1 of 30)	14	101729957	101934710	204754	1	380928	ENSMUST00000100337.9	10265	ENSMUSG00000033060	Lmo7	LIM domain only 7	chr14:101740222:101742222
chr5	5483144	5484162	1019	*	1.37625	3.3843	8.21518	0.00702724	0.0235662	up	Distal Intergenic	5	5437827	5479143	41317	2	381716	ENSMUST00000115447.1	-4001	ENSMUSG00000079666	Pttg1ip2	PTTG1IP family member 2	chr5:5483144:5484162
chr5	127925452	127927136	1685	*	1.3908	3.30729	8.17479	0.00715437	0.0238694	up	Intron (ENSMUST00000044441.7/243274, intron 4 of 8)	5	127657033	127689871	32839	1	319804	ENSMUST00000134529.1	268419	ENSMUSG00000049971	Glt1d1	glycosyltransferase 1 domain containing 1	chr5:127925452:127927136
chrX	9221926	9224257	2332	*	1.06458	4.01351	8.11266	0.00735475	0.0243725	up	Intron (ENSMUST00000069763.2/236285, intron 1 of 4)	20	9199902	9268085	68184	1	236285	ENSMUST00000069763.2	22024	ENSMUSG00000047344	Lancl3	LanC lantibiotic synthetase component C-like 3 (bacterial)	chrX:9221926:9224257
chr6	103236374	103238238	1865	*	1.01294	4.17466	8.0329	0.00762088	0.0250499	up	Distal Intergenic	6	103510586	103750211	239626	1	12661	ENSMUST00000203912.2	-272348	ENSMUSG00000030077	Chl1	cell adhesion molecule L1-like	chr6:103236374:103238238
chr11	35974226	35977805	3580	*	1.03276	4.16309	7.91819	0.00802197	0.0260648	up	Intron (ENSMUST00000018993.6/211652, intron 1 of 22)	11	35838400	35980527	142128	2	211652	ENSMUST00000018993.6	2722	ENSMUSG00000018849	Wwc1	WW, C2 and coiled-coil domain containing 1	chr11:35974226:35977805
chr5	122566081	122567289	1209	*	1.45099	3.49823	7.80801	0.00842863	0.0271039	up	Exon (ENSMUST00000031426.13/12589, exon 14 of 19)	5	122550208	122560841	10634	2	12589	ENSMUST00000135956.2	-5240	ENSMUSG00000029469	Ift81	intraflagellar transport 81	chr5:122566081:122567289
chr14	87780330	87782058	1729	*	1.33741	3.67705	7.72326	0.00875651	0.027952	up	Distal Intergenic	14	87539099	87545502	6404	1	219249	ENSMUST00000227304.1	241231	ENSMUSG00000022019	Tdrd3	tudor domain containing 3	chr14:87780330:87782058
chr12	97330053	97332038	1986	*	1.40743	3.36666	7.72048	0.00876753	0.027974	up	Distal Intergenic	12	98207453	98216528	9076	2	14420	ENSMUST00000222703.1	884490	ENSMUSG00000021003	Galc	galactosylceramidase	chr12:97330053:97332038
chr12	52087535	52089201	1667	*	1.17658	3.62235	7.60079	0.00925484	0.0291658	up	Distal Intergenic	12	52097737	52312744	215008	1	76826	ENSMUST00000040090.15	-8536	ENSMUSG00000035142	Nubpl	nucleotide binding protein-like	chr12:52087535:52089201
chr1	59211091	59213209	2119	*	1.02833	3.96566	7.48233	0.00976595	0.0303633	up	Exon (ENSMUST00000027178.12/74018, exon 5 of 34)	1	59164058	59237093	73036	2	74018	ENSMUST00000163058.1	23884	ENSMUSG00000026024	Als2	alsin Rho guanine nucleotide exchange factor	chr1:59211091:59213209
chr8	29089269	29090549	1281	*	1.05401	3.74487	7.41618	0.0100645	0.0310765	up	Exon (ENSMUST00000210926.1/ENSMUST00000210926.1, exon 1 of 1)	8	28652425	29219427	567003	2	210801	ENSMUST00000209401.1	128878	ENSMUSG00000063626	Unc5d	unc-5 netrin receptor D	chr8:29089269:29090549
chr13	110495273	110497510	2238	*	1.08862	3.73857	7.29431	0.0106407	0.0324298	up	Distal Intergenic	13	110397797	110399035	1239	1	20620	ENSMUST00000225156.1	97476	ENSMUSG00000021701	Plk2	polo like kinase 2	chr13:110495273:110497510
chr7	62353684	62355644	1961	*	1.10668	3.51149	7.26086	0.010805	0.0327957	up	Intron (ENSMUST00000207232.1/ENSMUST00000207232.1, intron 1 of 2)	7	62346569	62350262	3694	1	17984	ENSMUST00000038775.5	7115	ENSMUSG00000033585	Ndn	necdin, MAGE family member	chr7:62353684:62355644
chrX	103757872	103759818	1947	*	1.02153	3.81457	7.25963	0.0108111	0.0328108	up	Intron (ENSMUST00000042664.9/20502, intron 1 of 5)	20	103706384	103734189	27806	2	20502	ENSMUST00000148684.2	-23683	ENSMUSG00000033965	Slc16a2	solute carrier family 16 (monocarboxylic acid transporters), member 2	chrX:103757872:103759818
chr15	55672554	55674175	1622	*	1.30073	3.69404	7.24357	0.010891	0.0329967	up	Intron (ENSMUST00000039769.12/20649, intron 4 of 6)	15	55621452	55626421	4970	1	105837	ENSMUST00000166449.1	51102	ENSMUSG00000022369	Mtbp	Mdm2, transformed 3T3 cell double minute p53 binding protein	chr15:55672554:55674175
chr8	26029006	26030490	1485	*	1.17431	3.64399	7.11232	0.0115683	0.0345047	up	3' UTR	8	26031652	26035149	3498	2	320191	ENSMUST00000211683.1	4659	ENSMUSG00000037234	Hook3	hook microtubule tethering protein 3	chr8:26029006:26030490
chr8	45585848	45587616	1769	*	1.04473	3.63321	7.10698	0.0115968	0.0345548	up	Intron (ENSMUST00000067065.13/234214, intron 1 of 25)	8	45627739	45745829	118091	1	234214	ENSMUST00000145458.8	-40123	ENSMUSG00000031626	Sorbs2	sorbin and SH3 domain containing 2	chr8:45585848:45587616
chr2	57462039	57463475	1437	*	1.236	3.91092	6.99111	0.0122343	0.0359663	up	Distal Intergenic	2	57267377	57268108	732	1	14571	ENSMUST00000154612.1	194662	ENSMUSG00000026827	Gpd2	glycerol phosphate dehydrogenase 2, mitochondrial	chr2:57462039:57463475
chr6	39626877	39629135	2259	*	1.08609	3.5824	6.95199	0.012458	0.0364719	up	Exon (ENSMUST00000002487.14/109880, exon 17 of 22)	6	39640307	39643254	2948	2	109880	ENSMUST00000167169.1	14119	ENSMUSG00000002413	Braf	Braf transforming gene	chr6:39626877:39629135
chr13	95935233	95936711	1479	*	1.04018	3.66173	6.94257	0.0125124	0.0365899	up	Distal Intergenic	13	95732931	95892483	159553	2	544963	ENSMUST00000238515.1	-42750	ENSMUSG00000021676	Iqgap2	IQ motif containing GTPase activating protein 2	chr13:95935233:95936711
chr9	10449370	10450883	1514	*	1.13762	3.5295	6.88161	0.0128715	0.0374165	up	Intron (ENSMUST00000162484.7/244682, intron 2 of 20)	9	9661363	10419090	757728	2	244682	ENSMUST00000179049.1	-30280	ENSMUSG00000039488	Cntn5	contactin 5	chr9:10449370:10450883
chr10	14127316	14128475	1160	*	1.09962	3.80529	6.84928	0.0130665	0.0378513	up	5' UTR	10	13967024	14079675	112652	1	15273	ENSMUST00000191464.1	160292	ENSMUSG00000015501	Hivep2	human immunodeficiency virus type I enhancer binding protein 2	chr10:14127316:14128475
chr1	134586585	134588335	1751	*	1.11113	3.5925	6.77337	0.0135368	0.0389004	up	Exon (ENSMUST00000047714.13/75605, exon 3 of 27)	1	134560207	134606791	46585	1	75605	ENSMUST00000112197.2	26378	ENSMUSG00000042207	Kdm5b	lysine (K)-specific demethylase 5B	chr1:134586585:134588335
chr2	48999757	49001655	1899	*	1.02871	3.6467	6.76047	0.0136186	0.0390671	up	Intron (ENSMUST00000112745.7/109241, intron 1 of 10)	2	48936844	48950277	13434	2	26428	ENSMUST00000123271.1	-49480	ENSMUSG00000026761	Orc4	origin recognition complex, subunit 4	chr2:48999757:49001655
chr1	80246913	80248319	1407	*	1.0445	3.60599	6.58116	0.0148117	0.0416749	up	Distal Intergenic	1	80267242	80276566	9325	2	26554	ENSMUST00000167794.1	28247	ENSMUSG00000004364	Cul3	cullin 3	chr1:80246913:80248319
chrX	86201568	86202968	1401	*	1.13639	3.6143	6.53642	0.0151267	0.0423481	up	Distal Intergenic	20	86191764	86195947	4184	1	11614	ENSMUST00000026036.4	9804	ENSMUSG00000025056	Nr0b1	nuclear receptor subfamily 0, group B, member 1	chrX:86201568:86202968
chr7	56526838	56529159	2322	*	1.48782	3.09334	6.5124	0.0152988	0.0427209	up	Intron (ENSMUST00000032633.11/18431, intron 23 of 23)	7	56306238	56323632	17395	1	18431	ENSMUST00000154559.1	220600	ENSMUSG00000030450	Oca2	oculocutaneous albinism II	chr7:56526838:56529159
chr16	41750297	41751518	1222	*	1.39013	3.13959	6.48816	0.0154746	0.0430699	up	Intron (ENSMUST00000187695.6/268890, intron 3 of 8)	16	41533419	41539253	5835	1	268890	ENSMUST00000187185.1	216878	ENSMUSG00000061080	Lsamp	limbic system-associated membrane protein	chr16:41750297:41751518
chr16	7227995	7230473	2479	*	1.0049	3.6317	6.38078	0.0162802	0.0447947	up	Intron (ENSMUST00000230658.1/268859, intron 5 of 11)	16	7224310	7409997	185688	1	268859	ENSMUST00000231088.1	3685	ENSMUSG00000008658	Rbfox1	RNA binding protein, fox-1 homolog (C. elegans) 1	chr16:7227995:7230473
chr2	121759376	121762298	2923	*	1.0591	3.81989	6.09097	0.01869	0.0496997	up	Intron (ENSMUST00000110593.8/228564, intron 1 of 14)	2	121545529	121765108	219580	2	228564	ENSMUST00000110593.8	2810	ENSMUSG00000027238	Frmd5	FERM domain containing 5	chr2:121759376:121762298

## Sheet: TableS2
Table S2: Beige enriched enhancers marked by H3K4me1
seqnames	start	end	width	strand	logFC	logCPM	F	PValue	FDR	regulation	annotation	geneChr	geneStart	geneEnd	geneLength	geneStrand	geneId	transcriptId	distanceToTSS	ENSEMBL	SYMBOL	GENENAME	loci
chr8	117285726	117312949	27224	*	-1.63888	7.837	113.624	1.82e-12	1.8e-08	down	Intron (ENSMUST00000166750.8/74440, intron 1 of 20)	8	117257117	117446188	189072	1	74440	ENSMUST00000211913.1	28609	ENSMUSG00000034390	Cmip	c-Maf inducing protein	chr8:117285726:117312949
chr4	43961591	43969164	7574	*	-2.14546	5.99288	107.644	3.74e-12	2.77e-08	down	Exon (ENSMUST00000030202.13/384009, exon 2 of 5)	4	43957692	43979118	21427	1	384009	ENSMUST00000107855.1	3899	ENSMUSG00000028480	Glipr2	GLI pathogenesis-related 2	chr4:43961591:43969164
chr14	20244221	20251967	7747	*	-2.26724	5.64657	104.538	5.49e-12	3.26e-08	down	Exon (ENSMUST00000224421.1/ENSMUST00000224421.1, exon 5 of 5)	14	20261376	20267416	6041	2	74571	ENSMUST00000225596.1	15449	ENSMUSG00000023387	Kcnk16	potassium channel, subfamily K, member 16	chr14:20244221:20251967
chr5	122238583	122248203	9621	*	-1.97826	5.75269	94.5148	2.02e-11	6.31e-08	down	3' UTR	5	122245571	122251678	6108	2	654470	ENSMUST00000176677.7	3475	ENSMUSG00000038593	Tctn1	tectonic family member 1	chr5:122238583:122248203
chr2	27912157	27920888	8732	*	-1.93836	6.38112	94.1016	2.14e-11	6.31e-08	down	Intron (ENSMUST00000028280.13/12831, intron 1 of 65)	2	27886425	28039514	153090	1	12831	ENSMUST00000028280.13	25732	ENSMUSG00000026837	Col5a1	collagen, type V, alpha 1	chr2:27912157:27920888
chr11	118318795	118331469	12675	*	-2.18319	6.28334	93.3811	2.36e-11	6.31e-08	down	5' UTR	11	118332360	118342500	10141	2	58251	ENSMUST00000103024.3	11031	ENSMUSG00000076433	Cep295nl	CEP295 N-terminal like	chr11:118318795:118331469
chr18	12650640	12658118	7479	*	-2.30885	5.36805	92.592	2.63e-11	6.31e-08	down	Intron (ENSMUST00000234974.1/72747, intron 1 of 7)	18	12643362	12737056	93695	1	72747	ENSMUST00000025294.8	7278	ENSMUSG00000024424	Ttc39c	tetratricopeptide repeat domain 39C	chr18:12650640:12658118
chr13	54958354	54963532	5179	*	-2.42005	5.04818	87.8094	5.13e-11	8.71e-08	down	Intron (ENSMUST00000026994.13/107448, intron 1 of 15)	13	54949411	55006018	56608	1	107448	ENSMUST00000109994.8	8943	ENSMUSG00000025876	Unc5a	unc-5 netrin receptor A	chr13:54958354:54963532
chr11	106943441	106950194	6754	*	-2.26897	5.51117	87.6024	5.29e-11	8.71e-08	down	Distal Intergenic	11	106820066	106920715	100650	2	66313	ENSMUST00000103067.9	-22726	ENSMUSG00000018363	Smurf2	SMAD specific E3 ubiquitin protein ligase 2	chr11:106943441:106950194
chr9	65532863	65553368	20506	*	-1.50448	7.52357	78.3996	2.08e-10	2.28e-07	down	Exon (ENSMUST00000214740.1/102595, exon 7 of 7)	9	65557002	65562164	5163	2	102595	ENSMUST00000213652.1	8796	ENSMUSG00000050721	Plekho2	pleckstrin homology domain containing, family O member 2	chr9:65532863:65553368
chr19	56154183	56158738	4556	*	-2.38783	4.86829	77.7652	2.29e-10	2.36e-07	down	Distal Intergenic	19	56287137	56320089	32953	1	226243	ENSMUST00000078284.12	-128399	ENSMUSG00000025075	Habp2	hyaluronic acid binding protein 2	chr19:56154183:56158738
chr10	61192956	61198557	5602	*	-2.41762	4.97066	77.5565	2.37e-10	2.36e-07	down	3' UTR	10	61175942	61188839	12898	1	65971	ENSMUST00000126831.1	17014	ENSMUSG00000020096	Tbata	thymus, brain and testes associated	chr10:61192956:61198557
chr9	69099088	69100868	1781	*	-2.0483	5.42475	76.9414	2.61e-10	2.36e-07	down	Intron (ENSMUST00000034766.13/19883, intron 1 of 10)	9	69195541	69250834	55294	1	19883	ENSMUST00000132355.1	-94673	ENSMUSG00000032238	Rora	RAR-related orphan receptor alpha	chr9:69099088:69100868
chr12	105523807	105528540	4734	*	-1.90334	6.71903	76.6879	2.71e-10	2.36e-07	down	Distal Intergenic	12	105513480	105515246	1767	1	104932	ENSMUST00000223443.1	10327	NA	AU015791	expressed sequence AU015791	chr12:105523807:105528540
chr4	100778720	100788565	9846	*	-1.85001	5.6567	76.351	2.86e-10	2.36e-07	down	Intron (ENSMUST00000030257.14/320508, intron 1 of 26)	4	100776675	101029220	252546	1	320508	ENSMUST00000097955.2	2045	ENSMUSG00000028532	Cachd1	cache domain containing 1	chr4:100778720:100788565
chr17	34776546	34781489	4944	*	-2.16365	5.08088	76.1542	2.95e-10	2.36e-07	down	Exon (ENSMUST00000173277.2/ENSMUST00000173277.2, exon 2 of 19)	17	34802164	34803402	1239	2	13079	ENSMUST00000173970.1	21913	ENSMUSG00000024365	Cyp21a1	cytochrome P450, family 21, subfamily a, polypeptide 1	chr17:34776546:34781489
chr14	65714145	65728805	14661	*	-1.68227	6.17763	75.4037	3.32e-10	2.4e-07	down	Intron (ENSMUST00000022610.14/71145, intron 3 of 8)	14	65676477	65744791	68315	1	71145	ENSMUST00000154373.1	37668	ENSMUSG00000022032	Scara5	scavenger receptor class A, member 5	chr14:65714145:65728805
chr11	16797120	16814952	17833	*	-1.49453	6.54701	75.0179	3.53e-10	2.48e-07	down	Intron (ENSMUST00000102884.9/13649, intron 1 of 15)	11	16752230	16793744	41515	1	13649	ENSMUST00000139722.1	44890	ENSMUSG00000020122	Egfr	epidermal growth factor receptor	chr11:16797120:16814952
chr4	139246142	139261214	15073	*	-1.40944	6.91205	73.3356	4.63e-10	2.92e-07	down	Exon (ENSMUST00000102508.9/12345, exon 3 of 9)	4	139233383	139291783	58401	1	12345	ENSMUST00000042675.8	12759	ENSMUSG00000028745	Capzb	capping protein (actin filament) muscle Z-line, beta	chr4:139246142:139261214
chr2	90483738	90507305	23568	*	-1.5812	6.70988	73.235	4.71e-10	2.92e-07	down	Exon (ENSMUST00000126219.1/ENSMUST00000126219.1, exon 3 of 3)	2	90429756	90479170	49415	2	19271	ENSMUST00000111495.8	-4568	ENSMUSG00000025314	Ptprj	protein tyrosine phosphatase, receptor type, J	chr2:90483738:90507305
chr11	67562238	67583704	21467	*	-1.57753	6.85757	72.8659	5e-10	2.96e-07	down	Exon (ENSMUST00000152963.1/ENSMUST00000152963.1, exon 1 of 2)	11	67586500	67605419	18920	1	14457	ENSMUST00000145496.1	-2796	ENSMUSG00000033066	Gas7	growth arrest specific 7	chr11:67562238:67583704
chr12	104553149	104564047	10899	*	-1.62933	5.99111	71.4436	6.31e-10	3.34e-07	down	Distal Intergenic	12	104471209	104473330	2122	2	14836	ENSMUST00000021513.5	-79819	ENSMUSG00000021095	Gsc	goosecoid homeobox	chr12:104553149:104564047
chr2	90507967	90519012	11046	*	-1.98089	5.50161	69.0949	9.34e-10	4.13e-07	down	Intron (ENSMUST00000168621.2/19271, intron 1 of 23)	2	90429756	90479170	49415	2	19271	ENSMUST00000111495.8	-28797	ENSMUSG00000025314	Ptprj	protein tyrosine phosphatase, receptor type, J	chr2:90507967:90519012
chr16	30716494	30719716	3223	*	-1.611	6.19736	68.0819	1.11e-09	4.67e-07	down	Distal Intergenic	16	30599723	30602797	3075	1	224093	ENSMUST00000059078.3	116771	ENSMUSG00000046546	Fam43a	family with sequence similarity 43, member A	chr16:30716494:30719716
chr11	35209631	35218716	9086	*	-1.58377	5.81057	67.9073	1.14e-09	4.71e-07	down	Exon (ENSMUST00000157500.1/ENSMUST00000157500.1, exon 1 of 1)	11	35177783	35510128	332346	1	20564	ENSMUST00000153098.1	31848	ENSMUSG00000056427	Slit3	slit guidance ligand 3	chr11:35209631:35218716
chr11	4291568	4303862	12295	*	-1.71592	6.14553	67.0554	1.32e-09	5.23e-07	down	Distal Intergenic	11	4267095	4272514	5420	1	16878	ENSMUST00000040750.3	24473	ENSMUSG00000034394	Lif	leukemia inhibitory factor	chr11:4291568:4303862
chr11	58180573	58188401	7829	*	-1.78698	5.53149	66.5469	1.44e-09	5.49e-07	down	Exon (ENSMUST00000119467.1/ENSMUST00000119467.1, exon 1 of 1)	11	58171689	58177284	5596	1	216767	ENSMUST00000140997.1	8884	ENSMUSG00000020514	Mrpl22	mitochondrial ribosomal protein L22	chr11:58180573:58188401
chr4	43969338	43976996	7659	*	-1.53346	6.20358	64.8993	1.93e-09	6.49e-07	down	Exon (ENSMUST00000030202.13/384009, exon 4 of 5)	4	43983483	43985423	1941	1	442829	ENSMUST00000095107.2	-6487	ENSMUSG00000070999	Ccin	calicin	chr4:43969338:43976996
chr12	102364494	102378074	13581	*	-1.79599	6.14688	64.7865	1.96e-09	6.54e-07	down	Exon (ENSMUST00000056950.13/217835, exon 6 of 10)	12	102354780	102359232	4453	1	217835	ENSMUST00000139686.1	9714	ENSMUSG00000044456	Rin3	Ras and Rab interactor 3	chr12:102364494:102378074
chr13	94145418	94153315	7898	*	-1.92089	5.43562	63.3667	2.53e-09	8.15e-07	down	Intron (ENSMUST00000054274.7/218454, intron 2 of 3)	13	94134740	94174326	39587	1	218454	ENSMUST00000120051.1	10678	ENSMUSG00000045312	Lhfpl2	lipoma HMGIC fusion partner-like 2	chr13:94145418:94153315
chr13	94153383	94161176	7794	*	-1.92534	5.55805	63.0699	2.67e-09	8.32e-07	down	Intron (ENSMUST00000054274.7/218454, intron 2 of 3)	13	94172810	94194517	21708	1	218454	ENSMUST00000118195.1	-11634	ENSMUSG00000045312	Lhfpl2	lipoma HMGIC fusion partner-like 2	chr13:94153383:94161176
chr5	113605163	113612982	7820	*	-1.65865	5.93871	62.781	2.81e-09	8.58e-07	down	3' UTR	5	113614036	113627615	13580	2	14747	ENSMUST00000132065.7	14633	ENSMUSG00000042190	Cmklr1	chemokine-like receptor 1	chr5:113605163:113612982
chr8	88661978	88670891	8914	*	-1.93694	5.52184	62.5584	2.92e-09	8.64e-07	down	Exon (ENSMUST00000054324.14/257632, exon 4 of 13)	8	88651341	88688474	37134	1	257632	ENSMUST00000109634.2	10637	ENSMUSG00000055994	Nod2	nucleotide-binding oligomerization domain containing 2	chr8:88661978:88670891
chr8	12797380	12804105	6726	*	-1.73733	5.58672	62.5529	2.93e-09	8.64e-07	down	Intron (ENSMUST00000033818.9/50770, intron 1 of 29)	8	12811416	12814383	2968	1	50770	ENSMUST00000125031.1	-7311	ENSMUSG00000031441	Atp11a	ATPase, class VI, type 11A	chr8:12797380:12804105
chr11	83555009	83557395	2387	*	-2.83125	4.18344	61.5372	3.52e-09	1.01e-06	down	Distal Intergenic	11	83575318	83577142	1825	2	20308	ENSMUST00000136131.1	19747	ENSMUSG00000019122	Ccl9	chemokine (C-C motif) ligand 9	chr11:83555009:83557395
chr2	167291186	167295305	4120	*	-2.09541	4.78663	61.1432	3.78e-09	1.04e-06	down	Distal Intergenic	2	167301200	167305698	4499	2	56336	ENSMUST00000149698.1	10393	ENSMUSG00000017929	B4galt5	UDP-Gal:betaGlcNAc beta 1,4-galactosyltransferase, polypeptide 5	chr2:167291186:167295305
chr18	12658139	12662668	4530	*	-2.49548	4.66001	60.99	3.89e-09	1.06e-06	down	Intron (ENSMUST00000234974.1/72747, intron 1 of 7)	18	12643362	12737056	93695	1	72747	ENSMUST00000025294.8	14777	ENSMUSG00000024424	Ttc39c	tetratricopeptide repeat domain 39C	chr18:12658139:12662668
chr10	77540026	77546201	6176	*	-1.91258	5.2288	60.7779	4.04e-09	1.08e-06	down	5' UTR	10	77530380	77565708	35329	1	16414	ENSMUST00000153541.1	9646	ENSMUSG00000000290	Itgb2	integrin beta 2	chr10:77540026:77546201
chr1	40353708	40362023	8316	*	-1.8173	5.60229	60.5761	4.2e-09	1.1e-06	down	Exon (ENSMUST00000095020.8/107527, exon 9 of 11)	1	40325611	40329171	3561	1	107527	ENSMUST00000193388.1	28097	ENSMUSG00000070942	Il1rl2	interleukin 1 receptor-like 2	chr1:40353708:40362023
chr17	83816140	83825083	8944	*	-1.61088	5.91449	60.4233	4.32e-09	1.1e-06	down	3' UTR	17	83835191	83835968	778	2	107766	ENSMUST00000234750.1	10885	ENSMUSG00000000673	Haao	3-hydroxyanthranilate 3,4-dioxygenase	chr17:83816140:83825083
chr11	82068746	82075553	6808	*	-1.65511	5.87913	60.4139	4.33e-09	1.1e-06	down	Distal Intergenic	11	82057823	82062955	5133	1	20292	ENSMUST00000000342.2	10923	ENSMUSG00000020676	Ccl11	chemokine (C-C motif) ligand 11	chr11:82068746:82075553
chr12	24532586	24540220	7635	*	-1.77135	5.42682	59.621	5.01e-09	1.18e-06	down	Intron (ENSMUST00000075954.8/21340, intron 8 of 14)	12	24572283	24617388	45106	1	195733	ENSMUST00000085553.12	-32063	ENSMUSG00000020656	Grhl1	grainyhead like transcription factor 1	chr12:24532586:24540220
chr11	117973114	117977279	4166	*	-2.16105	4.74777	59.5588	5.07e-09	1.18e-06	down	Distal Intergenic	11	117966079	117969186	3108	2	12702	ENSMUST00000054002.3	-3928	ENSMUSG00000053113	Socs3	suppressor of cytokine signaling 3	chr11:117973114:117977279
chr2	167813692	167817550	3859	*	-2.26099	4.55783	59.4925	5.13e-09	1.19e-06	down	Distal Intergenic	2	167932057	167974737	42681	1	19246	ENSMUST00000147210.7	-114507	ENSMUSG00000027540	Ptpn1	protein tyrosine phosphatase, non-receptor type 1	chr2:167813692:167817550
chr2	90541212	90552181	10970	*	-1.6696	5.81423	59.0619	5.56e-09	1.25e-06	down	Intron (ENSMUST00000168621.2/19271, intron 1 of 23)	2	90432889	90580647	147759	2	19271	ENSMUST00000168621.2	28466	ENSMUSG00000025314	Ptprj	protein tyrosine phosphatase, receptor type, J	chr2:90541212:90552181
chr8	122105581	122117307	11727	*	-1.44345	6.27973	58.8586	5.78e-09	1.28e-06	down	Intron (ENSMUST00000127664.1/108148, intron 1 of 15)	8	122000847	122007140	6294	1	53325	ENSMUST00000173201.1	104734	ENSMUSG00000025316	Banp	BTG3 associated nuclear protein	chr8:122105581:122117307
chr4	134668126	134680806	12681	*	-1.63609	6.38963	58.6163	6.05e-09	1.32e-06	down	Intron (ENSMUST00000038628.3/230815, intron 2 of 12)	4	134567889	134703767	135879	2	230815	ENSMUST00000176606.1	22961	ENSMUSG00000037306	Man1c1	mannosidase, alpha, class 1C, member 1	chr4:134668126:134680806
chr14	48065932	48068732	2801	*	-3.01577	3.77488	57.4002	7.62e-09	1.55e-06	down	Distal Intergenic	14	48120823	48260888	140066	1	93834	ENSMUST00000073150.5	-52091	ENSMUSG00000021846	Peli2	pellino 2	chr14:48065932:48068732
chr14	20770782	20778716	7935	*	-1.52673	5.71699	57.1509	7.99e-09	1.59e-06	down	Exon (ENSMUST00000100837.10/12325, exon 4 of 19)	14	20760165	20765509	5345	2	12325	ENSMUST00000224245.1	-5273	ENSMUSG00000021820	Camk2g	calcium/calmodulin-dependent protein kinase II gamma	chr14:20770782:20778716
chr1	192453517	192458572	5056	*	-1.56751	6.80656	56.9656	8.28e-09	1.61e-06	down	Exon (ENSMUST00000151152.2/16510, exon 2 of 3)	1	192434740	192510159	75420	1	16510	ENSMUST00000151152.2	18777	ENSMUSG00000058248	Kcnh1	potassium voltage-gated channel, subfamily H (eag-related), member 1	chr1:192453517:192458572
chr16	21316268	21325385	9118	*	-1.50441	5.77119	56.6696	8.76e-09	1.65e-06	down	Distal Intergenic	16	21332646	21333129	484	2	76222	ENSMUST00000231972.1	7744	ENSMUSG00000116632	Magef1	MAGE family member F1	chr16:21316268:21325385
chr2	166626605	166633631	7027	*	-1.92895	5.27496	56.2262	9.54e-09	1.77e-06	down	5' UTR	2	166566960	166638968	72009	2	277360	ENSMUST00000099080.8	5337	ENSMUSG00000039621	Prex1	phosphatidylinositol-3,4,5-trisphosphate-dependent Rac exchange factor 1	chr2:166626605:166633631
chr7	24384902	24392532	7631	*	-1.68451	5.34792	54.718	1.28e-08	2.12e-06	down	3' UTR	7	24382170	24384789	2620	1	16534	ENSMUST00000205881.1	2732	ENSMUSG00000054342	Kcnn4	potassium intermediate/small conductance calcium-activated channel, subfamily N, member 4	chr7:24384902:24392532
chr11	63890107	63901141	11035	*	-1.49587	6.18388	53.9926	1.48e-08	2.38e-06	down	Intron (ENSMUST00000094103.3/54710, intron 1 of 1)	11	63885792	63922290	36499	2	54710	ENSMUST00000094103.3	21149	ENSMUSG00000070407	Hs3st3b1	heparan sulfate (glucosamine) 3-O-sulfotransferase 3B1	chr11:63890107:63901141
chr17	34920981	34924859	3879	*	-2.33614	4.40322	53.7244	1.56e-08	2.46e-06	down	Exon (ENSMUST00000173664.1/70129, exon 7 of 20)	17	34917719	34930436	12718	1	70129	ENSMUST00000169230.1	3262	ENSMUSG00000007034	Slc44a4	solute carrier family 44, member 4	chr17:34920981:34924859
chr14	34416938	34422404	5467	*	-1.84083	5.16136	53.1705	1.74e-08	2.61e-06	down	Intron (ENSMUST00000049005.14/12166, intron 10 of 12)	14	34414486	34460556	46071	2	12166	ENSMUST00000165280.7	38152	ENSMUSG00000021796	Bmpr1a	bone morphogenetic protein receptor, type 1A	chr14:34416938:34422404
chr4	134649766	134656088	6323	*	-1.75571	5.34858	53.0478	1.78e-08	2.63e-06	down	Intron (ENSMUST00000038628.3/230815, intron 2 of 12)	4	134567889	134703767	135879	2	230815	ENSMUST00000176606.1	47679	ENSMUSG00000037306	Man1c1	mannosidase, alpha, class 1C, member 1	chr4:134649766:134656088
chr13	94138457	94145240	6784	*	-1.69847	5.46442	52.1943	2.12e-08	2.96e-06	down	Exon (ENSMUST00000134284.1/ENSMUST00000134284.1, exon 1 of 2)	13	94134740	94174326	39587	1	218454	ENSMUST00000120051.1	3717	ENSMUSG00000045312	Lhfpl2	lipoma HMGIC fusion partner-like 2	chr13:94138457:94145240
chr18	75427192	75432547	5356	*	-1.76325	5.14557	52.1375	2.14e-08	2.98e-06	down	3' UTR	18	75374914	75394001	19088	1	17131	ENSMUST00000172718.1	52278	ENSMUSG00000025880	Smad7	SMAD family member 7	chr18:75427192:75432547
chr17	83775349	83780614	5266	*	-1.95206	4.85408	51.8215	2.29e-08	3.12e-06	down	3' UTR	17	83788921	83820216	31296	1	116871	ENSMUST00000176054.2	-8307	ENSMUSG00000055817	Mta3	metastasis associated 3	chr17:83775349:83780614
chr16	35296180	35306009	9830	*	-1.41132	5.98967	51.818	2.29e-08	3.12e-06	down	3' UTR	16	35270662	35272117	1456	1	224129	ENSMUST00000232470.1	25518	ENSMUSG00000022840	Adcy5	adenylate cyclase 5	chr16:35296180:35306009
chr7	99321991	99327620	5630	*	-1.62239	5.28344	51.7819	2.3e-08	3.13e-06	down	Exon (ENSMUST00000129058.1/ENSMUST00000129058.1, exon 2 of 2)	7	99349262	99352997	3736	2	12406	ENSMUST00000208292.1	25377	ENSMUSG00000070436	Serpinh1	serine (or cysteine) peptidase inhibitor, clade H, member 1	chr7:99321991:99327620
chr11	67552209	67555580	3372	*	-2.46683	4.02834	51.752	2.32e-08	3.14e-06	down	Intron (ENSMUST00000108681.7/14457, intron 1 of 13)	11	67547154	67684974	137821	1	14457	ENSMUST00000041611.11	5055	ENSMUSG00000033066	Gas7	growth arrest specific 7	chr11:67552209:67555580
chr11	79228680	79231777	3098	*	-2.20281	4.61753	51.715	2.34e-08	3.15e-06	down	Distal Intergenic	11	79240307	79242949	2643	2	78889	ENSMUST00000153585.1	11172	ENSMUSG00000017677	Wsb1	WD repeat and SOCS box-containing 1	chr11:79228680:79231777
chr2	163585700	163592566	6867	*	-1.51187	5.5059	51.6245	2.38e-08	3.18e-06	down	Distal Intergenic	2	163602314	163619012	16699	1	76080	ENSMUST00000171696.7	-9748	ENSMUSG00000017679	Ttpal	tocopherol (alpha) transfer protein-like	chr2:163585700:163592566
chr2	90552237	90563013	10777	*	-1.6818	5.66958	51.5339	2.42e-08	3.21e-06	down	Intron (ENSMUST00000168621.2/19271, intron 1 of 23)	2	90432889	90580647	147759	2	19271	ENSMUST00000168621.2	17634	ENSMUSG00000025314	Ptprj	protein tyrosine phosphatase, receptor type, J	chr2:90552237:90563013
chr17	50524038	50530800	6763	*	-1.88877	5.19436	51.3661	2.51e-08	3.31e-06	down	Intron (ENSMUST00000043938.7/224860, intron 1 of 5)	17	50509403	50688484	179082	1	224860	ENSMUST00000043938.7	14635	ENSMUSG00000038910	Plcl2	phospholipase C-like 2	chr17:50524038:50530800
chr17	32405600	32407786	2187	*	-2.77442	4.05349	50.933	2.74e-08	3.55e-06	down	Intron (ENSMUST00000237668.1/ENSMUST00000237668.1, intron 2 of 3)	17	32390659	32403583	12925	2	320484	ENSMUST00000063824.13	-2017	ENSMUSG00000052142	Rasal3	RAS protein activator like 3	chr17:32405600:32407786
chr2	129629297	129635368	6072	*	-1.59125	5.45566	50.8201	2.81e-08	3.59e-06	down	3' UTR	2	129620685	129628044	7360	1	19261	ENSMUST00000162764.1	8612	ENSMUSG00000037902	Sirpa	signal-regulatory protein alpha	chr2:129629297:129635368
chr11	82076071	82078924	2854	*	-2.35047	4.2181	50.7041	2.87e-08	3.66e-06	down	Distal Intergenic	11	82057823	82062955	5133	1	20292	ENSMUST00000000342.2	18248	ENSMUSG00000020676	Ccl11	chemokine (C-C motif) ligand 11	chr11:82076071:82078924
chr6	120476870	120488013	11144	*	-1.43791	6.03062	50.6694	2.9e-08	3.67e-06	down	3' UTR	6	120473603	120480038	6436	1	16172	ENSMUST00000204078.1	3267	ENSMUSG00000002897	Il17ra	interleukin 17 receptor A	chr6:120476870:120488013
chr13	41378754	41387929	9176	*	-1.57986	5.70967	50.5135	2.99e-08	3.72e-06	down	Exon (ENSMUST00000225967.1/ENSMUST00000225967.1, exon 1 of 2)	13	41317920	41359739	41820	2	18003	ENSMUST00000224803.1	-19015	ENSMUSG00000021365	Nedd9	neural precursor cell expressed, developmentally down-regulated gene 9	chr13:41378754:41387929
chr9	65553663	65558988	5326	*	-1.95985	5.0357	50.3606	3.09e-08	3.79e-06	down	3' UTR	9	65557002	65562164	5163	2	102595	ENSMUST00000213652.1	3176	ENSMUSG00000050721	Plekho2	pleckstrin homology domain containing, family O member 2	chr9:65553663:65558988
chr1	175672753	175676799	4047	*	-2.32179	4.29877	50.3298	3.11e-08	3.79e-06	down	Intron (ENSMUST00000027809.7/13603, intron 1 of 3)	1	175686488	175688353	1866	2	12663	ENSMUST00000211207.1	11554	ENSMUSG00000078185	Chml	choroideremia-like	chr1:175672753:175676799
chr15	101964270	101969412	5143	*	-1.78442	5.04839	50.0709	3.28e-08	3.93e-06	down	Distal Intergenic	15	101946001	101954287	8287	2	332131	ENSMUST00000164932.2	-9983	ENSMUSG00000050463	Krt78	keratin 78	chr15:101964270:101969412
chr4	139028607	139032973	4367	*	-2.00316	4.78054	49.7383	3.51e-08	4.11e-06	down	Exon (ENSMUST00000043042.9/77056, exon 13 of 16)	4	139061409	139074789	13381	2	15565	ENSMUST00000068036.1	41816	ENSMUSG00000028747	Htr6	5-hydroxytryptamine (serotonin) receptor 6	chr4:139028607:139032973
chr6	125420568	125428040	7473	*	-1.70276	5.10522	49.5501	3.65e-08	4.21e-06	down	Distal Intergenic	6	125462116	125463024	909	2	12527	ENSMUST00000140024.1	34984	ENSMUSG00000030342	Cd9	CD9 antigen	chr6:125420568:125428040
chr11	115651683	115657553	5871	*	-1.798	5.32971	49.148	3.97e-08	4.45e-06	down	Exon (ENSMUST00000106499.7/14784, exon 2 of 4)	11	115614184	115628295	14112	2	67283	ENSMUST00000178003.7	-23388	ENSMUSG00000020744	Slc25a19	solute carrier family 25 (mitochondrial thiamine pyrophosphate carrier), member 19	chr11:115651683:115657553
chr10	41224286	41226455	2170	*	-2.59317	4.25908	49.1046	4.01e-08	4.45e-06	down	Intron (ENSMUST00000043814.4/103199, intron 21 of 22)	10	41188172	41303260	115089	2	103199	ENSMUST00000043814.4	76805	ENSMUSG00000038417	Fig4	FIG4 phosphoinositide 5-phosphatase	chr10:41224286:41226455
chr17	47154550	47158664	4115	*	-1.92671	4.96295	48.9755	4.12e-08	4.54e-06	down	Intron (ENSMUST00000188947.6/224829, intron 2 of 11)	17	47141216	47318790	177575	1	224829	ENSMUST00000191153.6	13334	ENSMUSG00000064043	Trerf1	transcriptional regulating factor 1	chr17:47154550:47158664
chr12	3876979	3882154	5176	*	-1.69212	5.17397	48.8021	4.27e-08	4.69e-06	down	Intron (ENSMUST00000020991.14/13435, intron 6 of 22)	12	3885449	3896121	10673	1	13435	ENSMUST00000174102.1	-3295	ENSMUSG00000020661	Dnmt3a	DNA methyltransferase 3A	chr12:3876979:3882154
chr9	45277453	45283608	6156	*	-1.79684	5.15738	48.5106	4.55e-08	4.91e-06	down	Distal Intergenic	9	45253840	45269149	15310	2	16154	ENSMUST00000176808.1	-8304	ENSMUSG00000032089	Il10ra	interleukin 10 receptor, alpha	chr9:45277453:45283608
chr8	122067287	122072068	4782	*	-1.99619	4.71193	48.3979	4.66e-08	5e-06	down	Intron (ENSMUST00000127664.1/108148, intron 1 of 15)	8	122000847	122007140	6294	1	53325	ENSMUST00000173201.1	66440	ENSMUSG00000025316	Banp	BTG3 associated nuclear protein	chr8:122067287:122072068
chr2	169946674	169951311	4638	*	-1.84565	4.86096	48.1913	4.87e-08	5.14e-06	down	Intron (ENSMUST00000123300.2/228911, intron 1 of 1)	2	169962128	169962987	860	2	446211	ENSMUST00000194482.1	11676	ENSMUSG00000103935	AY702102	cDNA sequence AY702102	chr2:169946674:169951311
chr2	166654477	166669779	15303	*	-1.27101	6.70257	47.9408	5.13e-08	5.32e-06	down	Exon (ENSMUST00000175322.1/ENSMUST00000175322.1, exon 1 of 1)	2	166566960	166638968	72009	2	277360	ENSMUST00000099080.8	-15509	ENSMUSG00000039621	Prex1	phosphatidylinositol-3,4,5-trisphosphate-dependent Rac exchange factor 1	chr2:166654477:166669779
chr7	100941439	100949132	7694	*	-1.55758	5.51893	47.9004	5.18e-08	5.33e-06	down	Intron (ENSMUST00000060174.5/233571, intron 1 of 2)	7	100869752	100932107	62356	2	207212	ENSMUST00000107032.2	-9332	ENSMUSG00000032875	Arhgef17	Rho guanine nucleotide exchange factor (GEF) 17	chr7:100941439:100949132
chr4	106853359	106855825	2467	*	-2.30624	4.39579	47.8471	5.24e-08	5.33e-06	down	Distal Intergenic	4	106747235	106804998	57764	2	329910	ENSMUST00000065253.12	-48361	ENSMUSG00000034853	Acot11	acyl-CoA thioesterase 11	chr4:106853359:106855825
chr9	56704584	56707779	3196	*	-1.97615	4.5011	47.6549	5.46e-08	5.52e-06	down	Intron (ENSMUST00000210032.1/235402, intron 3 of 6)	9	56618475	56685253	66779	2	235402	ENSMUST00000053568.1	-19331	ENSMUSG00000049556	Lingo1	leucine rich repeat and Ig domain containing 1	chr9:56704584:56707779
chr2	32339489	32344358	4870	*	-1.91793	4.76643	47.5913	5.53e-08	5.58e-06	down	3' UTR	2	32352327	32378297	25971	1	68379	ENSMUST00000113334.7	-7969	ENSMUSG00000039205	Ciz1	CDKN1A interacting zinc finger protein 1	chr2:32339489:32344358
chr11	16774997	16785976	10980	*	-1.55815	5.66898	47.4846	5.66e-08	5.65e-06	down	Intron (ENSMUST00000102884.9/13649, intron 1 of 15)	11	16752230	16793744	41515	1	13649	ENSMUST00000139722.1	22767	ENSMUSG00000020122	Egfr	epidermal growth factor receptor	chr11:16774997:16785976
chr12	80234327	80241157	6831	*	-1.74198	5.07918	47.2919	5.9e-08	5.77e-06	down	Intron (ENSMUST00000021554.15/109711, intron 1 of 20)	12	80196949	80258784	61836	2	109711	ENSMUST00000220351.1	17627	ENSMUSG00000015143	Actn1	actinin, alpha 1	chr12:80234327:80241157
chr11	67632490	67636024	3535	*	-2.32721	4.19336	47.2278	5.98e-08	5.83e-06	down	Intron (ENSMUST00000108681.7/14457, intron 3 of 13)	11	67652577	67683688	31112	1	14457	ENSMUST00000140863.1	-16553	ENSMUSG00000033066	Gas7	growth arrest specific 7	chr11:67632490:67636024
chr5	135475413	135480210	4798	*	-1.92847	4.83952	47.1304	6.11e-08	5.91e-06	down	Intron (ENSMUST00000060311.11/215114, intron 1 of 30)	5	135449749	135489258	39510	2	215114	ENSMUST00000201998.1	9048	ENSMUSG00000039959	Hip1	huntingtin interacting protein 1	chr5:135475413:135480210
chr12	100965325	100969711	4387	*	-2.3408	4.35416	47.0695	6.19e-08	5.97e-06	down	3' UTR	12	100969341	100982357	13017	2	68339	ENSMUST00000223416.1	12646	ENSMUSG00000021182	Ccdc88c	coiled-coil domain containing 88C	chr12:100965325:100969711
chr2	90529315	90540030	10716	*	-1.62107	5.7633	46.969	6.32e-08	6.07e-06	down	Intron (ENSMUST00000168621.2/19271, intron 1 of 23)	2	90432889	90580647	147759	2	19271	ENSMUST00000168621.2	40617	ENSMUSG00000025314	Ptprj	protein tyrosine phosphatase, receptor type, J	chr2:90529315:90540030
chr2	163578879	163584539	5661	*	-1.4384	5.55939	46.8913	6.43e-08	6.12e-06	down	Distal Intergenic	2	163602314	163619012	16699	1	76080	ENSMUST00000171696.7	-17775	ENSMUSG00000017679	Ttpal	tocopherol (alpha) transfer protein-like	chr2:163578879:163584539
chr11	116246217	116249097	2881	*	-2.18676	4.31974	46.8863	6.44e-08	6.12e-06	down	Exon (ENSMUST00000106425.3/217337, exon 11 of 15)	11	116220559	116238077	17519	2	14027	ENSMUST00000037007.3	-8140	ENSMUSG00000034282	Evpl	envoplakin	chr11:116246217:116249097
chr14	121455437	121458991	3555	*	-2.02447	4.57328	46.7115	6.69e-08	6.31e-06	down	Exon (ENSMUST00000227451.1/ENSMUST00000227451.1, exon 1 of 2)	14	121470656	121492469	21814	2	56643	ENSMUST00000227372.1	33478	ENSMUSG00000025557	Slc15a1	solute carrier family 15 (oligopeptide transporter), member 1	chr14:121455437:121458991
chr7	80442118	80447103	4986	*	-1.8718	4.97784	46.6489	6.78e-08	6.38e-06	down	Distal Intergenic	7	80455238	80457372	2135	2	12144	ENSMUST00000206518.1	10269	ENSMUSG00000030528	Blm	Bloom syndrome, RecQ like helicase	chr7:80442118:80447103
chr5	122217420	122223066	5647	*	-1.74957	5.21035	46.5698	6.89e-08	6.39e-06	down	Intron (ENSMUST00000145854.7/74096, intron 3 of 3)	5	122210134	122242297	32164	1	74096	ENSMUST00000100747.2	7286	ENSMUSG00000064267	Hvcn1	hydrogen voltage-gated channel 1	chr5:122217420:122223066
chr6	114571908	114575957	4050	*	-2.17784	4.67021	45.9606	7.87e-08	7.06e-06	down	Distal Intergenic	6	114643097	114860614	217518	1	74244	ENSMUST00000032457.16	-67140	ENSMUSG00000030314	Atg7	autophagy related 7	chr6:114571908:114575957
chr8	25065671	25072503	6833	*	-1.4665	5.9535	45.934	7.92e-08	7.06e-06	down	Exon (ENSMUST00000064883.13/83436, exon 3 of 12)	8	25062433	25091346	28914	2	83436	ENSMUST00000125466.1	18843	ENSMUSG00000031557	Plekha2	pleckstrin homology domain-containing, family A (phosphoinositide binding specific) member 2	chr8:25065671:25072503
chr2	27898796	27902882	4087	*	-2.01608	4.73794	45.9139	7.95e-08	7.06e-06	down	Intron (ENSMUST00000028280.13/12831, intron 1 of 65)	2	27886425	28039514	153090	1	12831	ENSMUST00000028280.13	12371	ENSMUSG00000026837	Col5a1	collagen, type V, alpha 1	chr2:27898796:27902882
chr10	59288193	59299167	10975	*	-1.46133	5.98541	45.7337	8.27e-08	7.21e-06	down	Distal Intergenic	10	59323296	59373304	50009	1	18451	ENSMUST00000009789.14	-24129	ENSMUSG00000019916	P4ha1	procollagen-proline, 2-oxoglutarate 4-dioxygenase (proline 4-hydroxylase), alpha 1 polypeptide	chr10:59288193:59299167
chr11	50648088	50653733	5646	*	-1.83307	4.74253	45.4249	8.86e-08	7.65e-06	down	Intron (ENSMUST00000142118.2/216725, intron 2 of 20)	11	50602084	50807573	205490	1	216725	ENSMUST00000040523.8	46004	ENSMUSG00000036545	Adamts2	a disintegrin-like and metallopeptidase (reprolysin type) with thrombospondin type 1 motif, 2	chr11:50648088:50653733
chr7	114178274	114184992	6719	*	-1.63876	5.19163	45.3208	9.06e-08	7.81e-06	down	Distal Intergenic	7	114215594	114218161	2568	2	70349	ENSMUST00000209394.1	33169	ENSMUSG00000030754	Copb1	coatomer protein complex, subunit beta 1	chr7:114178274:114184992
chr9	67571430	67576296	4867	*	-1.48454	5.3302	44.9503	9.84e-08	8.28e-06	down	Distal Intergenic	9	67217087	67559703	342617	2	70549	ENSMUST00000040025.13	-11727	ENSMUSG00000052698	Tln2	talin 2	chr9:67571430:67576296
chr15	83220031	83229440	9410	*	-1.22634	6.26514	44.8308	1.01e-07	8.42e-06	down	5' UTR	15	83228333	83251729	23397	2	239559	ENSMUST00000229687.1	22289	ENSMUSG00000047878	A4galt	alpha 1,4-galactosyltransferase	chr15:83220031:83229440
chr5	134733280	134739080	5801	*	-1.71784	5.04986	44.7185	1.04e-07	8.57e-06	down	Exon (ENSMUST00000015138.12/13717, exon 3 of 37)	5	134725603	134729106	3504	2	13717	ENSMUST00000202620.1	-4174	ENSMUSG00000029675	Eln	elastin	chr5:134733280:134739080
chr17	46080171	46082919	2749	*	-2.49744	3.98269	44.68	1.04e-07	8.62e-06	down	Intron (ENSMUST00000233284.1/ENSMUST00000233284.1, intron 1 of 2)	17	46110986	46128910	17925	1	68565	ENSMUST00000024763.9	-28067	ENSMUSG00000023967	Mrps18a	mitochondrial ribosomal protein S18A	chr17:46080171:46082919
chr1	90655509	90658673	3165	*	-1.96923	4.42786	44.609	1.06e-07	8.72e-06	down	Distal Intergenic	1	90611580	90612622	1043	1	108679	ENSMUST00000186882.1	43929	ENSMUSG00000034432	Cops8	COP9 signalosome subunit 8	chr1:90655509:90658673
chr2	18950847	18965263	14417	*	-1.33894	6.36254	44.6068	1.06e-07	8.72e-06	down	Intron (ENSMUST00000006912.11/18718, intron 1 of 9)	2	18842255	18998126	155872	2	18718	ENSMUST00000006912.11	32863	ENSMUSG00000026737	Pip4k2a	phosphatidylinositol-5-phosphate 4-kinase, type II, alpha	chr2:18950847:18965263
chr1	91826556	91830975	4420	*	-1.7204	4.87961	44.3883	1.11e-07	9.03e-06	down	Intron (ENSMUST00000007949.3/13345, intron 1 of 1)	1	91801461	91848028	46568	1	13345	ENSMUST00000007949.3	25095	ENSMUSG00000007805	Twist2	twist basic helix-loop-helix transcription factor 2	chr1:91826556:91830975
chr15	83230086	83236525	6440	*	-1.38723	5.63159	44.3876	1.11e-07	9.03e-06	down	5' UTR	15	83228333	83251729	23397	2	239559	ENSMUST00000229687.1	15204	ENSMUSG00000047878	A4galt	alpha 1,4-galactosyltransferase	chr15:83230086:83236525
chr7	141637575	141640319	2745	*	-1.71634	5.1971	44.3625	1.12e-07	9.03e-06	down	Exon (ENSMUST00000062451.13/353328, exon 31 of 34)	7	141634049	141655308	21260	2	353328	ENSMUST00000190907.1	14989	ENSMUSG00000118661	Muc6	mucin 6, gastric	chr7:141637575:141640319
chr11	63887144	63889916	2773	*	-2.21532	4.13568	44.1091	1.19e-07	9.43e-06	down	3' UTR	11	63885792	63922290	36499	2	54710	ENSMUST00000094103.3	32374	ENSMUSG00000070407	Hs3st3b1	heparan sulfate (glucosamine) 3-O-sulfotransferase 3B1	chr11:63887144:63889916
chr1	191109360	191121071	11712	*	-1.65357	5.58956	44.0494	1.2e-07	9.48e-06	down	Distal Intergenic	1	191100477	191108909	8433	1	381319	ENSMUST00000191621.1	8883	ENSMUSG00000026630	Batf3	basic leucine zipper transcription factor, ATF-like 3	chr1:191109360:191121071
chr4	124956609	124961724	5116	*	-2.26846	4.50351	44.0356	1.21e-07	9.48e-06	down	Exon (ENSMUST00000146679.1/ENSMUST00000146679.1, exon 2 of 2)	4	124926686	124939311	12626	2	52276	ENSMUST00000165281.1	-17298	ENSMUSG00000028873	Cdca8	cell division cycle associated 8	chr4:124956609:124961724
chr15	78178113	78182730	4618	*	-2.12569	4.23346	43.3716	1.4e-07	1.05e-05	down	Distal Intergenic	15	78159463	78174107	14645	2	67042	ENSMUST00000016781.7	-4006	ENSMUSG00000016637	Ift27	intraflagellar transport 27	chr15:78178113:78182730
chr17	47246967	47250724	3758	*	-2.21834	4.24651	43.2941	1.43e-07	1.06e-05	down	Intron (ENSMUST00000188947.6/224829, intron 3 of 11)	17	47212387	47318790	106404	1	224829	ENSMUST00000188730.6	34580	ENSMUSG00000064043	Trerf1	transcriptional regulating factor 1	chr17:47246967:47250724
chr15	77880379	77884554	4176	*	-1.89706	4.73493	43.25	1.44e-07	1.06e-05	down	Distal Intergenic	15	77760587	77842175	81589	2	17886	ENSMUST00000016771.12	-38204	ENSMUSG00000022443	Myh9	myosin, heavy polypeptide 9, non-muscle	chr15:77880379:77884554
chr17	28491087	28493400	2314	*	-2.54475	4.02556	43.2199	1.45e-07	1.07e-05	down	Intron (ENSMUST00000114792.7/14229, intron 3 of 13)	17	28399094	28486149	87056	2	14229	ENSMUST00000079413.10	-4938	ENSMUSG00000024222	Fkbp5	FK506 binding protein 5	chr17:28491087:28493400
chr17	31978234	31985379	7146	*	-1.57788	5.28061	43.1082	1.49e-07	1.08e-05	down	Intron (ENSMUST00000002145.11/74377, intron 7 of 7)	17	31946082	32020128	74047	2	74377	ENSMUST00000237527.1	34749	ENSMUSG00000002076	Hsf2bp	heat shock transcription factor 2 binding protein	chr17:31978234:31985379
chr10	12711592	12715204	3613	*	-2.09811	4.1717	43.1011	1.49e-07	1.08e-05	down	Exon (ENSMUST00000076817.4/22288, exon 19 of 74)	10	12666423	12688862	22440	2	22288	ENSMUST00000219724.1	-22730	ENSMUSG00000019820	Utrn	utrophin	chr10:12711592:12715204
chr5	65468894	65473502	4609	*	-1.61981	4.89676	42.8753	1.57e-07	1.12e-05	down	Intron (ENSMUST00000196121.1/68552, intron 1 of 2)	5	65449927	65461303	11377	2	68552	ENSMUST00000135258.2	-7591	ENSMUSG00000037822	Smim14	small integral membrane protein 14	chr5:65468894:65473502
chr2	167259955	167262627	2673	*	-2.57956	3.84958	42.6492	1.65e-07	1.15e-05	down	Distal Intergenic	2	167202907	167240604	37698	2	19223	ENSMUST00000018113.7	-19351	ENSMUSG00000017969	Ptgis	prostaglandin I2 (prostacyclin) synthase	chr2:167259955:167262627
chr14	65689798	65697025	7228	*	-1.72909	4.89707	42.5873	1.67e-07	1.16e-05	down	Exon (ENSMUST00000022610.14/71145, exon 3 of 9)	14	65676477	65744791	68315	1	71145	ENSMUST00000154373.1	13321	ENSMUSG00000022032	Scara5	scavenger receptor class A, member 5	chr14:65689798:65697025
chr5	143499017	143505436	6420	*	-1.65473	5.24138	42.4041	1.75e-07	1.2e-05	down	3' UTR	5	143514669	143517608	2940	2	19353	ENSMUST00000131513.1	12172	ENSMUSG00000001847	Rac1	Rac family small GTPase 1	chr5:143499017:143505436
chr8	121209706	121213555	3850	*	-1.85709	4.66317	42.3565	1.77e-07	1.21e-05	down	Intron (ENSMUST00000127664.1/108148, intron 1 of 15)	8	121127940	121130644	2705	1	14241	ENSMUST00000181609.1	81766	ENSMUSG00000097084	Foxl1	forkhead box L1	chr8:121209706:121213555
chr8	13630134	13635204	5071	*	-1.79697	4.76438	42.3018	1.79e-07	1.21e-05	down	3' UTR	8	13595809	13606108	10300	2	19414	ENSMUST00000132637.7	-24026	ENSMUSG00000031453	Rasa3	RAS p21 protein activator 3	chr8:13630134:13635204
chr17	84156636	84167079	10444	*	-1.65952	5.51166	42.0392	1.9e-07	1.26e-05	down	Distal Intergenic	17	84183931	84187947	4017	2	12193	ENSMUST00000060366.6	20868	ENSMUSG00000045817	Zfp36l2	zinc finger protein 36, C3H type-like 2	chr17:84156636:84167079
chr1	52139984	52144504	4521	*	-1.9285	4.35446	41.3439	2.23e-07	1.41e-05	down	Exon (ENSMUST00000185516.1/20846, exon 23 of 34)	1	52150104	52152399	2296	1	20846	ENSMUST00000189075.1	-5600	ENSMUSG00000026104	Stat1	signal transducer and activator of transcription 1	chr1:52139984:52144504
chr2	163037040	163039106	2067	*	-2.17095	4.39368	41.3032	2.25e-07	1.41e-05	down	Intron (ENSMUST00000018002.12/245866, intron 10 of 12)	2	163022443	163028429	5987	1	245866	ENSMUST00000152201.1	14597	ENSMUSG00000017858	Ift52	intraflagellar transport 52	chr2:163037040:163039106
chr5	53375140	53384189	9050	*	-1.69435	5.48077	41.296	2.26e-07	1.41e-05	down	Distal Intergenic	5	53466152	53649390	183239	1	19664	ENSMUST00000201991.3	-81963	ENSMUSG00000039191	Rbpj	recombination signal binding protein for immunoglobulin kappa J region	chr5:53375140:53384189
chr5	125094492	125098711	4220	*	-1.73942	4.74853	41.1891	2.31e-07	1.43e-05	down	Exon (ENSMUST00000111402.8/20602, exon 8 of 48)	5	125017835	125124900	107066	2	20602	ENSMUST00000055256.13	26189	ENSMUSG00000029478	Ncor2	nuclear receptor co-repressor 2	chr5:125094492:125098711
chr11	63902388	63911121	8734	*	-1.26263	5.99293	41.0907	2.37e-07	1.46e-05	down	Intron (ENSMUST00000094103.3/54710, intron 1 of 1)	11	63885792	63922290	36499	2	54710	ENSMUST00000094103.3	11169	ENSMUSG00000070407	Hs3st3b1	heparan sulfate (glucosamine) 3-O-sulfotransferase 3B1	chr11:63902388:63911121
chr10	34227940	34230759	2820	*	-2.31191	3.96432	40.8165	2.52e-07	1.53e-05	down	Distal Intergenic	10	34151393	34207715	56323	2	212898	ENSMUST00000048010.8	-20225	ENSMUSG00000039497	Dse	dermatan sulfate epimerase	chr10:34227940:34230759
chr10	78085437	78089120	3684	*	-2.30597	4.29797	40.8152	2.52e-07	1.53e-05	down	Distal Intergenic	10	78073339	78079525	6187	1	50723	ENSMUST00000219633.1	12098	ENSMUSG00000000732	Icosl	icos ligand	chr10:78085437:78089120
chr18	61067374	61073532	6159	*	-1.59639	5.17899	40.7838	2.54e-07	1.53e-05	down	Exon (ENSMUST00000025522.10/18596, exon 9 of 23)	18	61045200	61085056	39857	1	18596	ENSMUST00000115274.1	22174	ENSMUSG00000024620	Pdgfrb	platelet derived growth factor receptor, beta polypeptide	chr18:61067374:61073532
chr16	10956286	10959485	3200	*	-1.92706	4.44623	40.7811	2.54e-07	1.53e-05	down	3' UTR	16	10960824	10975579	14756	2	56722	ENSMUST00000117360.7	16094	ENSMUSG00000022500	Litaf	LPS-induced TN factor	chr16:10956286:10959485
chr7	125538672	125545192	6521	*	-1.6505	5.02794	40.7372	2.57e-07	1.54e-05	down	Distal Intergenic	7	125552120	125579474	27355	1	16190	ENSMUST00000033004.7	-6928	ENSMUSG00000030748	Il4ra	interleukin 4 receptor, alpha	chr7:125538672:125545192
chr8	126644635	126649702	5068	*	-1.9777	4.79504	40.4469	2.75e-07	1.61e-05	down	Distal Intergenic	8	126588296	126593986	5691	2	270110	ENSMUST00000054960.7	-50649	ENSMUSG00000051495	Irf2bp2	interferon regulatory factor 2 binding protein 2	chr8:126644635:126649702
chr11	94400082	94405811	5730	*	-1.57932	5.13528	40.2547	2.88e-07	1.66e-05	down	Distal Intergenic	11	94409854	94411679	1826	2	12291	ENSMUST00000133331.1	5868	ENSMUSG00000020866	Cacna1g	calcium channel, voltage-dependent, T type, alpha 1G subunit	chr11:94400082:94405811
chr2	28413806	28418587	4782	*	-1.76558	4.68784	39.9685	3.08e-07	1.74e-05	down	Distal Intergenic	2	28446800	28450506	3707	1	241289	ENSMUST00000128199.7	-28213	ENSMUSG00000035829	Ppp1r26	protein phosphatase 1, regulatory subunit 26	chr2:28413806:28418587
chr2	101773415	101776172	2758	*	-2.12179	4.26692	39.5716	3.39e-07	1.89e-05	down	Intron (ENSMUST00000171088.7/72446, intron 1 of 8)	2	101717250	101797650	80401	2	72446	ENSMUST00000141814.1	21478	ENSMUSG00000032841	Prr5l	proline rich 5 like	chr2:101773415:101776172
chr4	105336997	105344126	7130	*	-1.4139	5.44705	39.552	3.4e-07	1.89e-05	down	Distal Intergenic	4	105157347	105232764	75418	1	67916	ENSMUST00000064139.7	179650	ENSMUSG00000028517	Plpp3	phospholipid phosphatase 3	chr4:105336997:105344126
chr11	16815298	16822398	7101	*	-1.43876	5.47494	39.4782	3.46e-07	1.91e-05	down	Exon (ENSMUST00000150329.1/ENSMUST00000150329.1, exon 2 of 2)	11	16878150	16884357	6208	1	13649	ENSMUST00000125984.1	-55752	ENSMUSG00000020122	Egfr	epidermal growth factor receptor	chr11:16815298:16822398
chr13	102681621	102685628	4008	*	-2.12838	3.9777	39.4578	3.48e-07	1.91e-05	down	Distal Intergenic	13	102693558	102706955	13398	1	17079	ENSMUST00000022124.9	-7930	ENSMUSG00000021624	Cd180	CD180 antigen	chr13:102681621:102685628
chr13	41399612	41405387	5776	*	-1.59186	5.1179	39.2953	3.62e-07	1.97e-05	down	Exon (ENSMUST00000224720.1/ENSMUST00000224720.1, exon 1 of 2)	13	41317920	41359739	41820	2	18003	ENSMUST00000224803.1	-39873	ENSMUSG00000021365	Nedd9	neural precursor cell expressed, developmentally down-regulated gene 9	chr13:41399612:41405387
chr5	139427921	139436959	9039	*	-1.32854	5.8173	39.2859	3.62e-07	1.97e-05	down	Intron (ENSMUST00000066052.11/73212, intron 2 of 4)	5	139423280	139425889	2610	1	76854	ENSMUST00000173364.1	4641	ENSMUSG00000053647	Gper1	G protein-coupled estrogen receptor 1	chr5:139427921:139436959
chr2	169941129	169944142	3014	*	-1.99613	4.27243	39.1752	3.72e-07	2e-05	down	Intron (ENSMUST00000123300.2/228911, intron 1 of 1)	2	169962128	169962987	860	2	446211	ENSMUST00000194482.1	18845	ENSMUSG00000103935	AY702102	cDNA sequence AY702102	chr2:169941129:169944142
chr5	117152309	117161649	9341	*	-1.19628	6.03636	39.0738	3.81e-07	2.04e-05	down	Intron (ENSMUST00000111978.7/330177, intron 1 of 20)	5	117133641	117187448	53808	1	330177	ENSMUST00000153709.1	18668	ENSMUSG00000061288	Taok3	TAO kinase 3	chr5:117152309:117161649
chr4	138036246	138045736	9491	*	-1.20743	6.11444	39.0391	3.85e-07	2.05e-05	down	5' UTR	4	138004752	138103394	98643	1	230861	ENSMUST00000155142.1	31494	ENSMUSG00000028760	Eif4g3	eukaryotic translation initiation factor 4 gamma, 3	chr4:138036246:138045736
chr2	102066082	102067786	1705	*	-2.13056	4.15446	38.8125	4.06e-07	2.12e-05	down	Exon (ENSMUST00000140238.1/ENSMUST00000140238.1, exon 5 of 5)	2	102111569	102138119	26551	2	241576	ENSMUST00000127888.1	70333	ENSMUSG00000048058	Ldlrad3	low density lipoprotein receptor class A domain containing 3	chr2:102066082:102067786
chr11	75207281	75210283	3003	*	-1.91025	4.26058	38.8006	4.07e-07	2.12e-05	down	Intron (ENSMUST00000102514.3/237847, intron 1 of 1)	11	75193783	75267769	73987	1	237847	ENSMUST00000102514.3	13498	ENSMUSG00000045287	Rtn4rl1	reticulon 4 receptor-like 1	chr11:75207281:75210283
chr12	85144846	85148019	3174	*	-1.8319	4.44513	38.6129	4.26e-07	2.2e-05	down	Exon (ENSMUST00000221972.1/238323, exon 3 of 11)	12	85135640	85151236	15597	2	238323	ENSMUST00000019379.8	3217	ENSMUSG00000019235	Rps6kl1	ribosomal protein S6 kinase-like 1	chr12:85144846:85148019
chr15	99942330	99945935	3606	*	-1.80362	5.05171	38.5004	4.38e-07	2.24e-05	down	Exon (ENSMUST00000100209.5/72277, exon 4 of 8)	15	99918348	99931796	13449	2	72277	ENSMUST00000062631.14	-10534	ENSMUSG00000045350	Fam186a	family with sequence similarity 186, member A	chr15:99942330:99945935
chr18	77554173	77562393	8221	*	-1.37834	5.50852	38.4378	4.45e-07	2.27e-05	down	Exon (ENSMUST00000182294.1/ENSMUST00000182294.1, exon 1 of 1)	18	77466737	77565115	98379	2	225743	ENSMUST00000182153.2	2722	ENSMUSG00000025427	Rnf165	ring finger protein 165	chr18:77554173:77562393
chr1	182943450	182945700	2251	*	-2.44021	3.75757	38.27	4.63e-07	2.34e-05	down	Distal Intergenic	1	182954788	182975692	20905	1	53791	ENSMUST00000193687.5	-9088	ENSMUSG00000079164	Tlr5	toll-like receptor 5	chr1:182943450:182945700
chr1	84403343	84409126	5784	*	-1.81296	4.72008	38.2351	4.67e-07	2.35e-05	down	Exon (ENSMUST00000049126.12/227325, exon 10 of 13)	1	84107794	84364180	256387	2	98496	ENSMUST00000175996.7	-39163	ENSMUSG00000045658	Pid1	phosphotyrosine interaction domain containing 1	chr1:84403343:84409126
chr19	57614765	57619711	4947	*	-1.88735	4.33241	38.1221	4.8e-07	2.39e-05	down	Intron (ENSMUST00000077282.6/226255, intron 1 of 28)	19	57611034	58133343	522310	1	226255	ENSMUST00000077282.6	3731	ENSMUSG00000054843	Atrnl1	attractin like 1	chr19:57614765:57619711
chr19	45546642	45551251	4610	*	-1.4898	5.07589	38.1073	4.82e-07	2.39e-05	down	Distal Intergenic	19	45552275	45560531	8257	2	56626	ENSMUST00000026239.6	9280	ENSMUSG00000025218	Poll	polymerase (DNA directed), lambda	chr19:45546642:45551251
chr2	167248633	167255972	7340	*	-1.52413	5.80211	38.0907	4.84e-07	2.4e-05	down	Distal Intergenic	2	167202907	167240604	37698	2	19223	ENSMUST00000018113.7	-8029	ENSMUSG00000017969	Ptgis	prostaglandin I2 (prostacyclin) synthase	chr2:167248633:167255972
chr4	40881376	40884785	3410	*	-2.01896	4.09476	38.0523	4.88e-07	2.41e-05	down	Distal Intergenic	4	40809154	40854005	44852	2	14595	ENSMUST00000108096.2	-27371	ENSMUSG00000028413	B4galt1	UDP-Gal:betaGlcNAc beta 1,4- galactosyltransferase, polypeptide 1	chr4:40881376:40884785
chr4	154909841	154912614	2774	*	-1.92426	4.32671	37.9824	4.97e-07	2.44e-05	down	Distal Intergenic	4	154897335	154899135	1801	2	66469	ENSMUST00000132281.1	-10706	ENSMUSG00000029059	Prxl2b	peroxiredoxin like 2B	chr4:154909841:154912614
chr4	100849509	100854316	4808	*	-1.65207	4.69345	37.862	5.11e-07	2.49e-05	down	Intron (ENSMUST00000030257.14/320508, intron 1 of 26)	4	100776675	101029220	252546	1	320508	ENSMUST00000097955.2	72834	ENSMUSG00000028532	Cachd1	cache domain containing 1	chr4:100849509:100854316
chr11	32575907	32581716	5810	*	-1.71172	5.03137	37.7644	5.24e-07	2.53e-05	down	Exon (ENSMUST00000102821.3/20868, exon 4 of 19)	11	32588595	32598528	9934	1	20868	ENSMUST00000143397.1	-6879	ENSMUSG00000020272	Stk10	serine/threonine kinase 10	chr11:32575907:32581716
chr2	27636236	27642141	5906	*	-1.59586	4.84424	37.6107	5.44e-07	2.6e-05	down	Distal Intergenic	2	27676440	27741898	65459	1	20181	ENSMUST00000129514.7	-34299	ENSMUSG00000015846	Rxra	retinoid X receptor alpha	chr2:27636236:27642141
chr8	12775105	12782859	7755	*	-1.31403	5.62155	37.4915	5.6e-07	2.64e-05	down	Intron (ENSMUST00000033818.9/50770, intron 1 of 29)	8	12757069	12859720	102652	1	50770	ENSMUST00000133338.7	18036	ENSMUSG00000031441	Atp11a	ATPase, class VI, type 11A	chr8:12775105:12782859
chr17	47269740	47273056	3317	*	-1.95386	4.43418	37.3419	5.81e-07	2.71e-05	down	Intron (ENSMUST00000188947.6/224829, intron 3 of 11)	17	47294069	47359463	65395	1	224829	ENSMUST00000190020.1	-21013	ENSMUSG00000064043	Trerf1	transcriptional regulating factor 1	chr17:47269740:47273056
chr8	12793126	12796165	3040	*	-2.02366	4.17216	37.309	5.86e-07	2.71e-05	down	Intron (ENSMUST00000033818.9/50770, intron 1 of 29)	8	12811416	12814383	2968	1	50770	ENSMUST00000125031.1	-15251	ENSMUSG00000031441	Atp11a	ATPase, class VI, type 11A	chr8:12793126:12796165
chr8	13917412	13920474	3063	*	-1.8269	4.62673	37.2355	5.96e-07	2.75e-05	down	Intron (ENSMUST00000209913.1/66822, intron 2 of 10)	8	13926979	13935451	8473	1	66822	ENSMUST00000210280.1	-6505	ENSMUSG00000038365	Fbxo25	F-box protein 25	chr8:13917412:13920474
chr7	120968605	120975347	6743	*	-1.40773	5.11065	37.143	6.1e-07	2.81e-05	down	3' UTR	7	120958662	120981790	23129	2	12585	ENSMUST00000140247.2	6443	ENSMUSG00000030878	Cdr2	cerebellar degeneration-related 2	chr7:120968605:120975347
chr16	76291330	76297146	5817	*	-1.31971	5.34618	36.9954	6.33e-07	2.89e-05	down	5' UTR	16	76294646	76323658	29013	2	268903	ENSMUST00000140483.1	26512	ENSMUSG00000048490	Nrip1	nuclear receptor interacting protein 1	chr16:76291330:76297146
chr11	103284972	103287045	2074	*	-2.35643	3.87533	36.9862	6.34e-07	2.89e-05	down	Distal Intergenic	11	103264860	103267745	2886	2	53859	ENSMUST00000139621.1	-17227	ENSMUSG00000020941	Map3k14	mitogen-activated protein kinase kinase kinase 14	chr11:103284972:103287045
chr11	115638460	115643287	4828	*	-1.82256	4.83611	36.977	6.36e-07	2.89e-05	down	Distal Intergenic	11	115614184	115628295	14112	2	67283	ENSMUST00000178003.7	-10165	ENSMUSG00000020744	Slc25a19	solute carrier family 25 (mitochondrial thiamine pyrophosphate carrier), member 19	chr11:115638460:115643287
chr5	32091513	32097639	6127	*	-1.39349	5.39611	36.7368	6.75e-07	3.03e-05	down	Distal Intergenic	5	32079697	32084746	5050	1	107976	ENSMUST00000202087.1	11816	ENSMUSG00000052139	Babam2	BRISC and BRCA1 A complex member 2	chr5:32091513:32097639
chr11	58191670	58194665	2996	*	-1.98443	4.15858	36.7103	6.79e-07	3.04e-05	down	Distal Intergenic	11	58199556	58207591	8036	1	16145	ENSMUST00000035266.10	-4891	ENSMUSG00000078853	Igtp	interferon gamma induced GTPase	chr11:58191670:58194665
chr6	72727838	72730964	3127	*	-1.81185	4.44851	36.634	6.92e-07	3.08e-05	down	Intron (ENSMUST00000069536.11/21415, intron 3 of 11)	6	72648815	72671404	22590	2	21415	ENSMUST00000182651.1	-56434	ENSMUSG00000055799	Tcf7l1	transcription factor 7 like 1 (T cell specific, HMG box)	chr6:72727838:72730964
chr17	27996924	27999629	2706	*	-1.8985	4.41339	36.4345	7.27e-07	3.18e-05	down	Intron (ENSMUST00000114842.8/224650, intron 11 of 24)	17	28007345	28062599	55255	1	224650	ENSMUST00000139173.2	-7716	ENSMUSG00000024219	Anks1	ankyrin repeat and SAM domain containing 1	chr17:27996924:27999629
chr3	138766306	138772900	6595	*	-1.38214	5.3708	36.3377	7.45e-07	3.24e-05	down	Intron (ENSMUST00000029800.8/56224, intron 1 of 7)	3	138778206	138902494	124289	1	56224	ENSMUST00000142001.7	-5306	ENSMUSG00000028152	Tspan5	tetraspanin 5	chr3:138766306:138772900
chr17	14712707	14716656	3950	*	-2.03453	4.47932	36.2676	7.58e-07	3.28e-05	down	Distal Intergenic	17	14665500	14694235	28736	2	21826	ENSMUST00000170872.2	-18472	ENSMUSG00000023885	Thbs2	thrombospondin 2	chr17:14712707:14716656
chr16	10623955	10627778	3824	*	-1.87915	4.26122	36.1187	7.87e-07	3.36e-05	down	Exon (ENSMUST00000115824.9/74374, exon 14 of 24)	16	10630060	10641490	11431	1	74374	ENSMUST00000145866.1	-2282	ENSMUSG00000068663	Clec16a	C-type lectin domain family 16, member A	chr16:10623955:10627778
chr13	56587409	56592626	5218	*	-1.72099	4.65467	35.9581	8.2e-07	3.47e-05	down	Distal Intergenic	13	56609523	56639562	30040	1	21810	ENSMUST00000225600.1	-16897	ENSMUSG00000035493	Tgfbi	transforming growth factor, beta induced	chr13:56587409:56592626
chr7	19496953	19504797	7845	*	-1.272	5.55081	35.9542	8.2e-07	3.47e-05	down	3' UTR	7	19504486	19508367	3882	2	232946	ENSMUST00000077408.7	3570	ENSMUSG00000057667	Bloc1s3	biogenesis of lysosomal organelles complex-1, subunit 3	chr7:19496953:19504797
chr14	65733985	65744729	10745	*	-1.3652	5.58446	35.8555	8.41e-07	3.54e-05	down	3' UTR	14	65676477	65744791	68315	1	71145	ENSMUST00000154373.1	57508	ENSMUSG00000022032	Scara5	scavenger receptor class A, member 5	chr14:65733985:65744729
chr13	41435809	41440904	5096	*	-1.82411	4.49192	35.801	8.53e-07	3.56e-05	down	Intron (ENSMUST00000021794.13/18003, intron 1 of 7)	13	41337816	41487242	149427	2	18003	ENSMUST00000225053.1	46338	ENSMUSG00000021365	Nedd9	neural precursor cell expressed, developmentally down-regulated gene 9	chr13:41435809:41440904
chr18	75433081	75436147	3067	*	-2.0447	4.01318	35.7259	8.69e-07	3.61e-05	down	3' UTR	18	75374914	75394001	19088	1	17131	ENSMUST00000172718.1	58167	ENSMUSG00000025880	Smad7	SMAD family member 7	chr18:75433081:75436147
chr2	31033101	31036116	3016	*	-1.91584	4.60544	35.6498	8.86e-07	3.66e-05	down	Exon (ENSMUST00000073879.11/14269, exon 14 of 14)	2	31019819	31021381	1563	1	74270	ENSMUST00000127776.1	13282	ENSMUSG00000026854	Usp20	ubiquitin specific peptidase 20	chr2:31033101:31036116
chr19	21406097	21408343	2247	*	-2.1268	3.83723	35.5868	9e-07	3.69e-05	down	Intron (ENSMUST00000087600.9/14544, intron 10 of 13)	19	21393055	21440859	47805	2	14544	ENSMUST00000237823.1	32516	ENSMUSG00000058624	Gda	guanine deaminase	chr19:21406097:21408343
chr12	117587886	117589453	1568	*	-1.73245	4.61553	35.5322	9.12e-07	3.74e-05	down	Intron (ENSMUST00000109691.3/217944, intron 7 of 27)	12	117595241	117610242	15002	1	217944	ENSMUST00000221225.1	-5788	ENSMUSG00000041992	Rapgef5	Rap guanine nucleotide exchange factor (GEF) 5	chr12:117587886:117589453
chr1	133758101	133760591	2491	*	-2.45882	3.91472	35.3148	9.64e-07	3.89e-05	down	Intron (ENSMUST00000143567.7/381290, intron 1 of 20)	1	133702674	133753747	51074	2	381290	ENSMUST00000165602.8	-4354	ENSMUSG00000026463	Atp2b4	ATPase, Ca++ transporting, plasma membrane 4	chr1:133758101:133760591
chr5	118126664	118128723	2060	*	-2.08518	3.96352	35.2283	9.85e-07	3.93e-05	down	Intron (ENSMUST00000049474.8/231672, intron 3 of 10)	5	118077052	118155426	78375	2	231672	ENSMUST00000201545.1	26703	ENSMUSG00000032867	Fbxw8	F-box and WD-40 domain protein 8	chr5:118126664:118128723
chr5	140193170	140195690	2521	*	-2.21498	3.75315	35.2015	9.92e-07	3.94e-05	down	Exon (ENSMUST00000110829.6/17120, exon 11 of 17)	5	140008694	140174918	166225	2	17120	ENSMUST00000199237.4	-18252	ENSMUSG00000029554	Mad1l1	MAD1 mitotic arrest deficient 1-like 1	chr5:140193170:140195690
chr4	100836725	100846399	9675	*	-1.27769	5.50772	35.0947	1.02e-06	4.04e-05	down	Intron (ENSMUST00000030257.14/320508, intron 1 of 26)	4	100776675	101029220	252546	1	320508	ENSMUST00000097955.2	60050	ENSMUSG00000028532	Cachd1	cache domain containing 1	chr4:100836725:100846399
chr7	114201242	114204434	3193	*	-1.80139	4.24734	35.0065	1.04e-06	4.09e-05	down	Distal Intergenic	7	114215594	114218161	2568	2	70349	ENSMUST00000209394.1	13727	ENSMUSG00000030754	Copb1	coatomer protein complex, subunit beta 1	chr7:114201242:114204434
chr14	25418842	25422831	3990	*	-2.07113	4.39114	34.9983	1.04e-06	4.09e-05	down	Intron (ENSMUST00000225188.1/ENSMUST00000225188.1, intron 2 of 3)	14	25459185	25538492	79308	1	328365	ENSMUST00000161766.7	-36354	ENSMUSG00000007817	Zmiz1	zinc finger, MIZ-type containing 1	chr14:25418842:25422831
chr15	84278065	84282068	4004	*	-1.75362	4.26078	34.9269	1.06e-06	4.14e-05	down	Intron (ENSMUST00000023072.6/170736, intron 3 of 12)	15	84271291	84273906	2616	1	170736	ENSMUST00000131158.1	6774	ENSMUSG00000022438	Parvb	parvin, beta	chr15:84278065:84282068
chr14	24576960	24580218	3259	*	-1.65015	4.54018	34.9192	1.07e-06	4.14e-05	down	Distal Intergenic	14	24491149	24491989	841	1	20088	ENSMUST00000224699.1	85811	ENSMUSG00000025290	Rps24	ribosomal protein S24	chr14:24576960:24580218
chr6	114521094	114524924	3831	*	-2.15982	4.27284	34.8316	1.09e-06	4.19e-05	down	Distal Intergenic	6	114458519	114482468	23950	1	15465	ENSMUST00000160780.1	62575	ENSMUSG00000053004	Hrh1	histamine receptor H1	chr6:114521094:114524924
chr11	113794352	113798551	4200	*	-1.82618	4.47814	34.7677	1.11e-06	4.23e-05	down	Exon (ENSMUST00000041627.13/237979, exon 41 of 45)	11	113793839	113810423	16585	2	237979	ENSMUST00000156955.1	11872	ENSMUSG00000041592	Sdk2	sidekick cell adhesion molecule 2	chr11:113794352:113798551
chr17	56378532	56383879	5348	*	-1.32759	5.44431	34.695	1.13e-06	4.28e-05	down	Intron (ENSMUST00000025036.10/193796, intron 8 of 22)	17	56372295	56386119	13825	1	193796	ENSMUST00000132363.1	6237	ENSMUSG00000024201	Kdm4b	lysine (K)-specific demethylase 4B	chr17:56378532:56383879
chr7	65280294	65283483	3190	*	-2.31598	3.73901	34.6928	1.13e-06	4.28e-05	down	Distal Intergenic	7	65297504	65302305	4802	2	21872	ENSMUST00000132036.1	18822	ENSMUSG00000030516	Tjp1	tight junction protein 1	chr7:65280294:65283483
chr8	12786290	12790643	4354	*	-1.81946	4.6197	34.6799	1.13e-06	4.28e-05	down	Intron (ENSMUST00000033818.9/50770, intron 1 of 29)	8	12811416	12814383	2968	1	50770	ENSMUST00000125031.1	-20773	ENSMUSG00000031441	Atp11a	ATPase, class VI, type 11A	chr8:12786290:12790643
chr1	91191340	91196174	4835	*	-1.86128	4.50068	34.4716	1.2e-06	4.45e-05	down	Intron (ENSMUST00000165855.7/51801, intron 1 of 2)	1	91180046	91225196	45151	1	51801	ENSMUST00000097648.5	11294	ENSMUSG00000034353	Ramp1	receptor (calcitonin) activity modifying protein 1	chr1:91191340:91196174
chr17	12143709	12147495	3787	*	-2.00854	4.15179	34.4629	1.2e-06	4.46e-05	down	Intron (ENSMUST00000164143.7/68262, intron 1 of 4)	17	12151772	12219079	67308	1	68262	ENSMUST00000170858.7	-4277	ENSMUSG00000023827	Agpat4	1-acylglycerol-3-phosphate O-acyltransferase 4 (lysophosphatidic acid acyltransferase, delta)	chr17:12143709:12147495
chr1	40106686	40110652	3967	*	-1.69557	4.78129	34.3881	1.22e-06	4.51e-05	down	Intron (ENSMUST00000191671.5/16178, intron 3 of 3)	1	40085985	40102436	16452	1	16178	ENSMUST00000194913.1	20701	ENSMUSG00000026073	Il1r2	interleukin 1 receptor, type II	chr1:40106686:40110652
chr19	21452969	21464794	11826	*	-1.31523	6.24935	34.3691	1.23e-06	4.52e-05	down	Intron (ENSMUST00000087600.9/14544, intron 1 of 13)	19	21418725	21472588	53864	2	14544	ENSMUST00000136258.1	7794	ENSMUSG00000058624	Gda	guanine deaminase	chr19:21452969:21464794
chr4	86298725	86302474	3750	*	-1.68215	4.56618	34.2051	1.28e-06	4.68e-05	down	Intron (ENSMUST00000107178.8/77739, intron 14 of 27)	4	86276766	86428382	151617	1	77739	ENSMUST00000107177.1	21959	ENSMUSG00000066113	Adamtsl1	ADAMTS-like 1	chr4:86298725:86302474
chr5	35786244	35790872	4629	*	-1.86438	4.1279	34.1173	1.31e-06	4.76e-05	down	Intron (ENSMUST00000101280.9/231148, intron 1 of 18)	5	35814359	35843204	28846	1	231148	ENSMUST00000130233.7	-23487	ENSMUSG00000029095	Ablim2	actin-binding LIM protein 2	chr5:35786244:35790872
chr6	125366382	125372858	6477	*	-1.4781	4.97182	34.0538	1.33e-06	4.83e-05	down	Exon (ENSMUST00000042647.6/213522, exon 10 of 17)	6	125360427	125361874	1448	1	21937	ENSMUST00000134803.1	5955	ENSMUSG00000030341	Tnfrsf1a	tumor necrosis factor receptor superfamily, member 1a	chr6:125366382:125372858
chr15	97686517	97689103	2587	*	-2.39323	3.71069	33.9513	1.37e-06	4.91e-05	down	Exon (ENSMUST00000023104.6/71919, exon 9 of 17)	15	97680379	97682199	1821	2	71919	ENSMUST00000229008.1	-4318	ENSMUSG00000022466	Rpap3	RNA polymerase II associated protein 3	chr15:97686517:97689103
chr15	83214741	83218512	3772	*	-1.86524	4.75055	33.9396	1.37e-06	4.92e-05	down	Distal Intergenic	15	83228333	83251729	23397	2	239559	ENSMUST00000229687.1	33217	ENSMUSG00000047878	A4galt	alpha 1,4-galactosyltransferase	chr15:83214741:83218512
chr14	31968825	31971692	2868	*	-1.74023	4.32437	33.8765	1.39e-06	4.97e-05	down	Distal Intergenic	14	32028989	32062197	33209	1	78754	ENSMUST00000022460.10	-57297	ENSMUSG00000021903	Galnt15	polypeptide N-acetylgalactosaminyltransferase 15	chr14:31968825:31971692
chr6	73010521	73015907	5387	*	-1.54203	4.89163	33.8284	1.41e-06	5.02e-05	down	Exon (ENSMUST00000204577.1/ENSMUST00000204577.1, exon 1 of 3)	6	72957361	72958748	1388	2	19240	ENSMUST00000114048.1	-51773	ENSMUSG00000079523	Tmsb10	thymosin, beta 10	chr6:73010521:73015907
chr2	153087276	153093284	6009	*	-1.69464	4.8463	33.754	1.44e-06	5.08e-05	down	Distal Intergenic	2	153108468	153151439	42972	1	15162	ENSMUST00000189688.1	-15184	ENSMUSG00000003283	Hck	hemopoietic cell kinase	chr2:153087276:153093284
chr13	94108699	94111540	2842	*	-2.08657	4.1235	33.6904	1.46e-06	5.13e-05	down	Intron (ENSMUST00000054274.7/218454, intron 1 of 3)	13	94117942	94174646	56705	1	218454	ENSMUST00000223423.1	-6402	ENSMUSG00000045312	Lhfpl2	lipoma HMGIC fusion partner-like 2	chr13:94108699:94111540
chr8	13586909	13590026	3118	*	-2.26956	3.70834	33.6401	1.48e-06	5.17e-05	down	Exon (ENSMUST00000117551.3/19414, exon 10 of 24)	8	13566950	13584038	17089	2	19414	ENSMUST00000137822.1	-2871	ENSMUSG00000031453	Rasa3	RAS p21 protein activator 3	chr8:13586909:13590026
chr15	84657330	84659915	2586	*	-1.96112	4.02724	33.5791	1.51e-06	5.21e-05	down	Distal Intergenic	15	84669620	84703673	34054	1	109270	ENSMUST00000171460.7	-9705	ENSMUSG00000036106	Prr5	proline rich 5 (renal)	chr15:84657330:84659915
chr7	46543523	46548044	4522	*	-1.7769	4.40903	33.5033	1.54e-06	5.27e-05	down	Intron (ENSMUST00000033127.11/27414, intron 9 of 10)	7	46443221	46603242	160022	2	27414	ENSMUST00000156147.7	55198	ENSMUSG00000030839	Sergef	secretion regulating guanine nucleotide exchange factor	chr7:46543523:46548044
chr2	163230792	163238126	7335	*	-1.46613	5.18656	33.3197	1.61e-06	5.48e-05	down	Intron (ENSMUST00000109428.8/269389, intron 1 of 8)	2	163225454	163323102	97649	1	269389	ENSMUST00000165937.7	5338	ENSMUSG00000074607	Tox2	TOX high mobility group box family member 2	chr2:163230792:163238126
chr8	70357551	70360613	3063	*	-1.89843	4.14645	33.0951	1.71e-06	5.73e-05	down	Distal Intergenic	8	70331525	70353278	21754	2	19704	ENSMUST00000075666.7	-4273	ENSMUSG00000058301	Upf1	UPF1 regulator of nonsense transcripts homolog (yeast)	chr8:70357551:70360613
chr11	35354875	35357845	2971	*	-2.19216	4.03791	33.0702	1.72e-06	5.75e-05	down	Intron (ENSMUST00000069837.3/20564, intron 4 of 35)	11	35177783	35510128	332346	1	20564	ENSMUST00000153098.1	177092	ENSMUSG00000056427	Slit3	slit guidance ligand 3	chr11:35354875:35357845
chr2	128443461	128446294	2834	*	-2.29456	4.0501	33.019	1.74e-06	5.81e-05	down	Intron (ENSMUST00000224297.1/ENSMUST00000224297.1, intron 3 of 7)	2	128178319	128429366	251048	2	100043424	ENSMUST00000225087.1	-14095	ENSMUSG00000074813	Morrbid	myeloid RNA regulator of BCL2L11 induced cell death	chr2:128443461:128446294
chr2	131511753	131514884	3132	*	-1.71467	4.33768	32.9992	1.75e-06	5.83e-05	down	5' UTR	2	131508952	131512214	3263	1	228608	ENSMUST00000149180.1	2801	ENSMUSG00000027333	Smox	spermine oxidase	chr2:131511753:131514884
chr15	83479201	83482815	3615	*	-1.87857	4.3049	32.9207	1.79e-06	5.89e-05	down	Distal Intergenic	15	83375607	83464606	89000	2	23970	ENSMUST00000171436.7	-14595	ENSMUSG00000016664	Pacsin2	protein kinase C and casein kinase substrate in neurons 2	chr15:83479201:83482815
chr4	134741456	134745866	4411	*	-1.62419	4.62515	32.9174	1.79e-06	5.89e-05	down	3' UTR	4	134746576	134750107	3532	2	100017	ENSMUST00000148479.1	4241	ENSMUSG00000037295	Ldlrap1	low density lipoprotein receptor adaptor protein 1	chr4:134741456:134745866
chr2	168515069	168519660	4592	*	-1.69796	4.59102	32.8891	1.8e-06	5.91e-05	down	3' UTR	2	168476413	168552276	75864	2	18019	ENSMUST00000151292.7	32616	ENSMUSG00000027544	Nfatc2	nuclear factor of activated T cells, cytoplasmic, calcineurin dependent 2	chr2:168515069:168519660
chr17	23964670	23969742	5073	*	-1.99301	4.31745	32.7289	1.88e-06	6.05e-05	down	Distal Intergenic	17	23972127	23973747	1621	2	30943	ENSMUST00000234145.1	4005	ENSMUSG00000024124	Prss30	protease, serine 30	chr17:23964670:23969742
chr7	130963392	130970493	7102	*	-1.3656	5.4489	32.692	1.9e-06	6.09e-05	down	Intron (ENSMUST00000150717.7/56213, intron 3 of 3)	7	130981670	130982443	774	1	56213	ENSMUST00000140741.1	-11177	ENSMUSG00000006205	Htra1	HtrA serine peptidase 1	chr7:130963392:130970493
chr9	45394439	45397579	3141	*	-1.82942	4.15072	32.6836	1.9e-06	6.1e-05	down	3' UTR	9	45399669	45410219	10551	1	11936	ENSMUST00000214680.1	-2090	ENSMUSG00000059412	Fxyd2	FXYD domain-containing ion transport regulator 2	chr9:45394439:45397579
chr11	69224586	69227221	2636	*	-2.09459	3.87175	32.6749	1.91e-06	6.11e-05	down	Exon (ENSMUST00000021259.8/14919, exon 12 of 19)	11	69218117	69237022	18906	2	14919	ENSMUST00000021259.8	9801	ENSMUSG00000020890	Gucy2e	guanylate cyclase 2e	chr11:69224586:69227221
chr1	181226093	181238568	12476	*	-1.13257	6.21684	32.5511	1.97e-06	6.26e-05	down	Exon (ENSMUST00000181680.1/ENSMUST00000181680.1, exon 1 of 1)	1	181173228	181212001	38774	2	226757	ENSMUST00000237749.1	-14092	ENSMUSG00000038733	Wdr26	WD repeat domain 26	chr1:181226093:181238568
chr5	100640924	100647151	6228	*	-1.26085	5.36692	32.4542	2.02e-06	6.37e-05	down	Distal Intergenic	5	100660172	100664419	4248	2	71883	ENSMUST00000135801.2	17268	ENSMUSG00000029319	Coq2	coenzyme Q2 4-hydroxybenzoate polyprenyltransferase	chr5:100640924:100647151
chr13	49269359	49274519	5161	*	-1.78107	4.28408	32.4494	2.03e-06	6.37e-05	down	3' UTR	13	49230829	49248706	17878	2	66329	ENSMUST00000021816.11	-20653	ENSMUSG00000021384	Susd3	sushi domain containing 3	chr13:49269359:49274519
chr4	63372875	63377420	4546	*	-1.61036	4.83691	32.4438	2.03e-06	6.38e-05	down	Exon (ENSMUST00000035724.4/100182, exon 15 of 22)	4	63379924	63381203	1280	2	100182	ENSMUST00000140586.1	3783	ENSMUSG00000039158	Akna	AT-hook transcription factor	chr4:63372875:63377420
chr6	37066988	37070883	3896	*	-1.69594	4.73015	32.4398	2.03e-06	6.38e-05	down	Exon (ENSMUST00000101532.9/320127, exon 7 of 34)	6	37034608	37064510	29903	2	320127	ENSMUST00000146656.1	-2478	ENSMUSG00000038665	Dgki	diacylglycerol kinase, iota	chr6:37066988:37070883
chr4	132610454	132612614	2161	*	-2.46186	3.53613	32.4207	2.04e-06	6.39e-05	down	Distal Intergenic	4	132638987	132694883	55897	1	14050	ENSMUST00000135299.7	-26373	ENSMUSG00000028886	Eya3	EYA transcriptional coactivator and phosphatase 3	chr4:132610454:132612614
chr9	118723603	118729981	6379	*	-1.51137	5.01084	32.3069	2.1e-06	6.55e-05	down	Intron (ENSMUST00000044165.13/104099, intron 15 of 27)	9	118711657	118897723	186067	1	104099	ENSMUST00000124360.7	11946	ENSMUSG00000039115	Itga9	integrin alpha 9	chr9:118723603:118729981
chr18	60786636	60791077	4442	*	-1.57047	4.75302	32.301	2.11e-06	6.55e-05	down	Distal Intergenic	18	60776239	60778545	2307	1	20044	ENSMUST00000122279.1	10397	ENSMUSG00000024608	Rps14	ribosomal protein S14	chr18:60786636:60791077
chr2	28088517	28093167	4651	*	-1.52679	5.08984	32.2646	2.13e-06	6.6e-05	down	Exon (ENSMUST00000137756.1/ENSMUST00000137756.1, exon 2 of 2)	2	28079739	28084885	5147	2	14134	ENSMUST00000135472.1	-3632	ENSMUSG00000026835	Fcnb	ficolin B	chr2:28088517:28093167
chr8	125463906	125466046	2141	*	-2.0954	3.76056	32.1071	2.22e-06	6.78e-05	down	Exon (ENSMUST00000108775.1/244668, exon 8 of 21)	8	125418063	125492710	74648	2	244668	ENSMUST00000108775.1	26664	ENSMUSG00000001995	Sipa1l2	signal-induced proliferation-associated 1 like 2	chr8:125463906:125466046
chr19	45529370	45531400	2031	*	-1.99984	3.94524	31.9767	2.3e-06	6.96e-05	down	3' UTR	19	45552275	45560531	8257	2	56626	ENSMUST00000026239.6	29131	ENSMUSG00000025218	Poll	polymerase (DNA directed), lambda	chr19:45529370:45531400
chr2	90563091	90571268	8178	*	-1.53215	5.24712	31.9166	2.33e-06	7.04e-05	down	Intron (ENSMUST00000168621.2/19271, intron 1 of 23)	2	90432889	90580647	147759	2	19271	ENSMUST00000168621.2	9379	ENSMUSG00000025314	Ptprj	protein tyrosine phosphatase, receptor type, J	chr2:90563091:90571268
chr1	135437890	135440648	2759	*	-2.41361	3.51104	31.8171	2.4e-06	7.19e-05	down	3' UTR	1	135382312	135430499	48188	2	226432	ENSMUST00000041023.13	-7391	ENSMUSG00000041879	Ipo9	importin 9	chr1:135437890:135440648
chr12	80208599	80219816	11218	*	-1.14875	5.98122	31.6512	2.51e-06	7.45e-05	down	Exon (ENSMUST00000218235.1/ENSMUST00000218235.1, exon 1 of 2)	12	80183217	80184848	1632	2	109711	ENSMUST00000217984.1	-23751	ENSMUSG00000015143	Actn1	actinin, alpha 1	chr12:80208599:80219816
chr11	70037521	70040255	2735	*	-2.02912	3.9858	31.5692	2.56e-06	7.59e-05	down	Exon (ENSMUST00000231506.1/13385, exon 11 of 22)	11	70044197	70044718	522	1	13385	ENSMUST00000131497.1	-3942	ENSMUSG00000020886	Dlg4	discs large MAGUK scaffold protein 4	chr11:70037521:70040255
chr11	75218938	75222389	3452	*	-1.79444	4.32872	31.5562	2.57e-06	7.61e-05	down	Intron (ENSMUST00000102514.3/237847, intron 1 of 1)	11	75193783	75267769	73987	1	237847	ENSMUST00000102514.3	25155	ENSMUSG00000045287	Rtn4rl1	reticulon 4 receptor-like 1	chr11:75218938:75222389
chr5	107010120	107016628	6509	*	-1.25325	5.35856	31.5308	2.59e-06	7.64e-05	down	Distal Intergenic	5	106975238	106979323	4086	1	12545	ENSMUST00000123546.1	34882	ENSMUSG00000029283	Cdc7	cell division cycle 7 (S. cerevisiae)	chr5:107010120:107016628
chr2	169839900	169844450	4551	*	-1.52782	4.69738	31.4991	2.61e-06	7.68e-05	down	Intron (ENSMUST00000109159.2/228911, intron 1 of 2)	2	169884893	170071816	186924	1	228911	ENSMUST00000123300.2	-40443	ENSMUSG00000047907	Tshz2	teashirt zinc finger family member 2	chr2:169839900:169844450
chr15	66940346	66943828	3483	*	-1.70201	4.42091	31.4621	2.64e-06	7.73e-05	down	3' UTR	15	66943079	66948479	5401	2	17988	ENSMUST00000167817.7	4651	ENSMUSG00000005125	Ndrg1	N-myc downstream regulated gene 1	chr15:66940346:66943828
chr15	83255325	83258209	2885	*	-1.78447	4.1727	31.4515	2.64e-06	7.75e-05	down	Exon (ENSMUST00000230161.1/ENSMUST00000230161.1, exon 1 of 1)	15	83226722	83251774	25053	2	239559	ENSMUST00000049530.13	-3551	ENSMUSG00000047878	A4galt	alpha 1,4-galactosyltransferase	chr15:83255325:83258209
chr18	11070809	11075959	5151	*	-1.69315	4.51625	31.4187	2.67e-06	7.77e-05	down	Intron (ENSMUST00000047762.9/14465, intron 6 of 6)	18	11059047	11063461	4415	1	14465	ENSMUST00000234971.1	11762	ENSMUSG00000005836	Gata6	GATA binding protein 6	chr18:11070809:11075959
chr4	114588436	114601637	13202	*	-1.01969	6.42973	31.3159	2.74e-06	7.9e-05	down	Exon (ENSMUST00000094894.3/666048, exon 5 of 7)	4	114406724	114615098	208375	1	666048	ENSMUST00000094894.3	181712	ENSMUSG00000070867	Trabd2b	TraB domain containing 2B	chr4:114588436:114601637
chr7	125483819	125487863	4045	*	-1.62055	4.49379	31.2199	2.82e-06	8.05e-05	down	Exon (ENSMUST00000033006.13/67711, exon 2 of 8)	7	125471113	125491399	20287	2	67711	ENSMUST00000138616.2	3536	ENSMUSG00000030750	Nsmce1	NSE1 homolog, SMC5-SMC6 complex component	chr7:125483819:125487863
chr6	72270175	72273617	3443	*	-1.74495	4.37039	31.0827	2.92e-06	8.25e-05	down	Distal Intergenic	6	72304610	72314371	9762	1	20388	ENSMUST00000183018.7	-30993	ENSMUSG00000056370	Sftpb	surfactant associated protein B	chr6:72270175:72273617
chr15	31191387	31193492	2106	*	-2.35951	3.55858	31.0421	2.95e-06	8.32e-05	down	Distal Intergenic	15	31224314	31274341	50028	1	223453	ENSMUST00000044524.15	-30822	ENSMUSG00000039168	Dap	death-associated protein	chr15:31191387:31193492
chr2	166670641	166678034	7394	*	-1.2635	5.42868	30.9517	3.03e-06	8.47e-05	down	Intron (ENSMUST00000036719.11/277360, intron 1 of 39)	2	166633423	166703594	70172	2	277360	ENSMUST00000152238.7	25560	ENSMUSG00000039621	Prex1	phosphatidylinositol-3,4,5-trisphosphate-dependent Rac exchange factor 1	chr2:166670641:166678034
chr7	143711136	143714778	3643	*	-1.73735	4.28271	30.9473	3.03e-06	8.47e-05	down	Exon (ENSMUST00000119499.7/79196, exon 3 of 22)	7	143703054	143705119	2066	2	79196	ENSMUST00000149736.1	-6017	ENSMUSG00000037606	Osbpl5	oxysterol binding protein-like 5	chr7:143711136:143714778
chr1	90906846	90910461	3616	*	-1.81096	4.43591	30.8644	3.1e-06	8.62e-05	down	Distal Intergenic	1	90915085	90951142	36058	1	171531	ENSMUST00000027528.6	-4624	ENSMUSG00000026303	Mlph	melanophilin	chr1:90906846:90910461
chr5	136977087	136980623	3537	*	-1.6954	4.30941	30.8524	3.11e-06	8.62e-05	down	Distal Intergenic	5	136973954	136975013	1060	1	60363	ENSMUST00000128391.1	3133	ENSMUSG00000001739	Cldn15	claudin 15	chr5:136977087:136980623
chr7	135587515	135590944	3430	*	-1.55219	4.50441	30.4705	3.45e-06	9.32e-05	down	Intron (ENSMUST00000211140.1/19267, intron 1 of 20)	7	135593388	135683355	89968	1	19267	ENSMUST00000211788.1	-2444	ENSMUSG00000041836	Ptpre	protein tyrosine phosphatase, receptor type, E	chr7:135587515:135590944
chr12	24492811	24495841	3031	*	-1.76906	4.12819	30.3003	3.62e-06	9.63e-05	down	Exon (ENSMUST00000073088.2/ENSMUST00000073088.2, exon 1 of 1)	12	24498359	24558539	60181	1	21340	ENSMUST00000075954.8	-2518	ENSMUSG00000059669	Taf1b	TATA-box binding protein associated factor, RNA polymerase I, B	chr12:24492811:24495841
chr7	144515835	144525497	9663	*	-1.13834	5.95988	30.2831	3.63e-06	9.65e-05	down	3' UTR	7	144476766	144513274	36509	2	233977	ENSMUST00000182958.7	-2561	ENSMUSG00000037519	Ppfia1	protein tyrosine phosphatase, receptor type, f polypeptide (PTPRF), interacting protein (liprin), alpha 1	chr7:144515835:144525497
chr10	122817322	122819771	2450	*	-2.14613	3.90926	30.2113	3.71e-06	9.81e-05	down	Intron (ENSMUST00000162853.7/319468, intron 4 of 5)	10	122811447	122886293	74847	1	319468	ENSMUST00000161371.1	5875	ENSMUSG00000034613	Ppm1h	protein phosphatase 1H (PP2C domain containing)	chr10:122817322:122819771
chr6	35295355	35299675	4321	*	-1.65439	4.47149	30.1687	3.75e-06	9.87e-05	down	Intron (ENSMUST00000031868.4/243755, intron 2 of 15)	6	35280320	35288174	7855	2	243755	ENSMUST00000155366.1	-7181	ENSMUSG00000029843	Slc13a4	solute carrier family 13 (sodium/sulfate symporters), member 4	chr6:35295355:35299675
chr4	57267742	57270671	2930	*	-2.06978	3.78304	30.1586	3.76e-06	9.89e-05	down	5' UTR	4	57245051	57300375	55325	2	545622	ENSMUST00000153926.7	29704	ENSMUSG00000038764	Ptpn3	protein tyrosine phosphatase, non-receptor type 3	chr4:57267742:57270671
chr11	51920151	51924476	4326	*	-1.56772	4.7051	30.1185	3.8e-06	9.94e-05	down	Distal Intergenic	11	51967661	51977334	9674	1	52626	ENSMUST00000102763.4	-43185	ENSMUSG00000020392	Cdkn2aipnl	CDKN2A interacting protein N-terminal like	chr11:51920151:51924476
chr17	6419793	6426333	6541	*	-1.09702	5.80304	30.0841	3.84e-06	9.99e-05	down	Distal Intergenic	17	6430112	6436296	6185	1	21648	ENSMUST00000179569.2	-3779	ENSMUSG00000096255	Dynlt1b	dynein light chain Tctex-type 1B	chr17:6419793:6426333
chr5	103613468	103617099	3632	*	-1.73814	4.28476	30.0426	3.88e-06	0.00010063	down	Intron (ENSMUST00000031263.1/75750, intron 3 of 5)	5	103605711	103629403	23693	2	75750	ENSMUST00000031263.1	12304	ENSMUSG00000029321	Slc10a6	solute carrier family 10 (sodium/bile acid cotransporter family), member 6	chr5:103613468:103617099
chr4	114420072	114424085	4014	*	-1.65976	4.27182	29.9269	4.01e-06	0.000103054	down	Intron (ENSMUST00000094894.3/666048, intron 2 of 6)	4	114406724	114615098	208375	1	666048	ENSMUST00000094894.3	13348	ENSMUSG00000070867	Trabd2b	TraB domain containing 2B	chr4:114420072:114424085
chr1	190780001	190782291	2291	*	-1.77373	4.23559	29.8911	4.05e-06	0.000103582	down	Intron (ENSMUST00000159624.7/320119, intron 6 of 12)	1	190808888	190810463	1576	2	320119	ENSMUST00000160891.1	28172	ENSMUSG00000089872	Rps6kc1	ribosomal protein S6 kinase polypeptide 1	chr1:190780001:190782291
chr5	72846773	72859528	12756	*	-1.09223	5.90405	29.8575	4.08e-06	0.000104457	down	Intron (ENSMUST00000071944.12/21682, intron 1 of 18)	5	72823462	72844449	20988	2	21682	ENSMUST00000202547.1	-2324	ENSMUSG00000029217	Tec	tec protein tyrosine kinase	chr5:72846773:72859528
chr16	76469791	76473096	3306	*	-2.02793	3.88003	29.8305	4.12e-06	0.000104878	down	Intron (ENSMUST00000207575.2/ENSMUST00000207575.2, intron 1 of 5)	16	76403251	76403652	402	2	14109	ENSMUST00000052867.8	-66139	ENSMUSG00000038274	Fau	Finkel-Biskis-Reilly murine sarcoma virus (FBR-MuSV) ubiquitously expressed (fox derived)	chr16:76469791:76473096
chr2	14189709	14193496	3788	*	-1.66911	4.34076	29.7788	4.17e-06	0.000106205	down	Exon (ENSMUST00000077517.8/625286, exon 2 of 4)	2	14174523	14221993	47471	1	625286	ENSMUST00000077517.8	15186	ENSMUSG00000061531	Tmem236	transmembrane protein 236	chr2:14189709:14193496
chr11	63019277	63022585	3309	*	-1.80695	4.09503	29.6533	4.32e-06	0.000109077	down	Distal Intergenic	11	62999115	63004134	5020	2	74884	ENSMUST00000130177.1	-15143	ENSMUSG00000087604	Cdrt4os1	CMT1A duplicated region transcript 4, opposite strand 1	chr11:63019277:63022585
chr2	18975140	18983594	8455	*	-1.26794	5.42557	29.614	4.37e-06	0.000109566	down	Intron (ENSMUST00000006912.11/18718, intron 1 of 9)	2	18842255	18998126	155872	2	18718	ENSMUST00000006912.11	14532	ENSMUSG00000026737	Pip4k2a	phosphatidylinositol-5-phosphate 4-kinase, type II, alpha	chr2:18975140:18983594
chr16	11029575	11032671	3097	*	-2.035	3.86413	29.6024	4.38e-06	0.000109679	down	Exon (ENSMUST00000229764.1/ENSMUST00000229764.1, exon 1 of 3)	16	11060945	11072983	12039	1	20621	ENSMUST00000228962.1	-28274	ENSMUSG00000037972	Snn	stannin	chr16:11029575:11032671
chr5	113670229	113677538	7310	*	-1.04388	5.96585	29.5674	4.43e-06	0.000110246	down	Distal Intergenic	5	113612354	113650426	38073	2	14747	ENSMUST00000047936.12	-19803	ENSMUSG00000042190	Cmklr1	chemokine-like receptor 1	chr5:113670229:113677538
chr19	25034694	25038489	3796	*	-1.71822	4.14374	29.5476	4.45e-06	0.000110668	down	Intron (ENSMUST00000025831.7/76088, intron 1 of 47)	19	25052613	25067004	14392	1	76088	ENSMUST00000237705.1	-14124	ENSMUSG00000052085	Dock8	dedicator of cytokinesis 8	chr19:25034694:25038489
chr10	8414865	8417880	3016	*	-1.60974	4.30784	29.5266	4.48e-06	0.000111039	down	Intron (ENSMUST00000061601.8/338362, intron 1 of 7)	10	8204809	8518825	314017	2	338362	ENSMUST00000061601.8	100945	ENSMUSG00000047712	Ust	uronyl-2-sulfotransferase	chr10:8414865:8417880
chr11	16790878	16796673	5796	*	-1.27915	5.29001	29.4997	4.51e-06	0.000111682	down	Exon (ENSMUST00000139722.1/13649, exon 2 of 2)	11	16752230	16793744	41515	1	13649	ENSMUST00000139722.1	38648	ENSMUSG00000020122	Egfr	epidermal growth factor receptor	chr11:16790878:16796673
chr11	79290213	79293183	2971	*	-2.36622	3.66091	29.4267	4.6e-06	0.000113402	down	Distal Intergenic	11	79239372	79254671	15300	2	78889	ENSMUST00000017821.11	-35542	ENSMUSG00000017677	Wsb1	WD repeat and SOCS box-containing 1	chr11:79290213:79293183
chr9	66620441	66623221	2781	*	-1.88067	4.04453	29.3969	4.64e-06	0.000113967	down	Distal Intergenic	9	66514637	66593142	78506	2	235441	ENSMUST00000127569.7	-27299	ENSMUSG00000032376	Usp3	ubiquitin specific peptidase 3	chr9:66620441:66623221
chr5	53976390	53978087	1698	*	-2.34173	3.61466	29.3908	4.65e-06	0.000114039	down	Distal Intergenic	5	53998499	54121057	122559	1	116873	ENSMUST00000117661.8	-20412	ENSMUSG00000039156	Stim2	stromal interaction molecule 2	chr5:53976390:53978087
chr1	40468921	40478269	9349	*	-1.31945	5.12979	29.3876	4.65e-06	0.000114039	down	5' UTR	1	40466006	40500854	34849	1	16182	ENSMUST00000108044.3	2915	ENSMUSG00000026070	Il18r1	interleukin 18 receptor 1	chr1:40468921:40478269
chr4	125129962	125134050	4089	*	-1.4805	4.65675	29.1074	5.03e-06	0.000120267	down	Distal Intergenic	4	125118423	125127840	9418	2	230738	ENSMUST00000036188.7	-2122	ENSMUSG00000042677	Zc3h12a	zinc finger CCCH type containing 12A	chr4:125129962:125134050
chr9	57926639	57928613	1975	*	-2.25177	3.6238	29.0654	5.09e-06	0.000121138	down	Intron (ENSMUST00000216925.1/69459, intron 10 of 10)	9	57920072	57922773	2702	1	69459	ENSMUST00000215936.1	6567	ENSMUSG00000055720	Ubl7	ubiquitin-like 7 (bone marrow stromal cell-derived)	chr9:57926639:57928613
chr11	70113173	70116173	3001	*	-2.08043	3.92454	28.967	5.23e-06	0.000123891	down	Distal Intergenic	11	70130329	70137550	7222	1	216864	ENSMUST00000041550.11	-14156	ENSMUSG00000040950	Mgl2	macrophage galactose N-acetyl-galactosamine specific lectin 2	chr11:70113173:70116173
chr19	46464100	46474283	10184	*	-1.01003	6.22589	28.8986	5.33e-06	0.00012539	down	Exon (ENSMUST00000039922.12/24069, exon 9 of 12)	19	46457906	46475634	17729	1	24069	ENSMUST00000123252.1	6194	ENSMUSG00000025231	Sufu	SUFU negative regulator of hedgehog signaling	chr19:46464100:46474283
chr17	47520015	47532338	12324	*	-1.02944	6.26985	28.8068	5.47e-06	0.000127456	down	Intron (ENSMUST00000182129.7/12445, intron 1 of 5)	17	47505241	47598649	93409	1	12445	ENSMUST00000182506.7	14774	ENSMUSG00000034165	Ccnd3	cyclin D3	chr17:47520015:47532338
chr6	17076163	17082444	6282	*	-1.45373	4.89212	28.789	5.5e-06	0.000127687	down	5' UTR	6	17065224	17105828	40605	1	21753	ENSMUST00000076654.8	10939	ENSMUSG00000029552	Tes	testin LIM domain protein	chr6:17076163:17082444
chr4	149708037	149711417	3381	*	-1.81782	4.29425	28.7452	5.57e-06	0.000128415	down	Distal Intergenic	4	149663153	149702571	39419	2	18707	ENSMUST00000156309.1	-5466	ENSMUSG00000039936	Pik3cd	phosphatidylinositol-4,5-bisphosphate 3-kinase catalytic subunit delta	chr4:149708037:149711417
chr2	90519773	90525545	5773	*	-1.53511	4.69733	28.7402	5.58e-06	0.000128415	down	Intron (ENSMUST00000168621.2/19271, intron 1 of 23)	2	90429756	90479170	49415	2	19271	ENSMUST00000111495.8	-40603	ENSMUSG00000025314	Ptprj	protein tyrosine phosphatase, receptor type, J	chr2:90519773:90525545
chr2	32869994	32872490	2497	*	-1.83377	4.10033	28.6598	5.71e-06	0.000130681	down	Distal Intergenic	2	32876114	32925254	49141	1	227737	ENSMUST00000028135.14	-3624	ENSMUSG00000026796	Niban2	niban apoptosis regulator 2	chr2:32869994:32872490
chr9	114739644	114749563	9920	*	-1.03884	5.93584	28.6568	5.71e-06	0.000130691	down	3' UTR	9	114731173	114749344	18172	1	67213	ENSMUST00000035007.9	8471	ENSMUSG00000032434	Cmtm6	CKLF-like MARVEL transmembrane domain containing 6	chr9:114739644:114749563
chr8	122435546	122441032	5487	*	-1.48714	4.66337	28.6536	5.72e-06	0.000130709	down	3' UTR	8	122433601	122443396	9796	2	192156	ENSMUST00000211883.1	2364	ENSMUSG00000006517	Mvd	mevalonate (diphospho) decarboxylase	chr8:122435546:122441032
chr4	133294610	133300369	5760	*	-1.24336	5.21303	28.584	5.83e-06	0.000132686	down	Exon (ENSMUST00000043305.13/230796, exon 13 of 16)	4	133266045	133277792	11748	2	52174	ENSMUST00000105907.8	-16818	ENSMUSG00000028857	Tmem222	transmembrane protein 222	chr4:133294610:133300369
chr18	11076858	11080462	3605	*	-1.72943	4.23209	28.5372	5.91e-06	0.000133554	down	Intron (ENSMUST00000047762.9/14465, intron 6 of 6)	18	11059047	11063461	4415	1	14465	ENSMUST00000234971.1	17811	ENSMUSG00000005836	Gata6	GATA binding protein 6	chr18:11076858:11080462
chr1	121461036	121465991	4956	*	-1.54136	4.52695	28.5236	5.93e-06	0.000133633	down	Exon (ENSMUST00000036025.15/70829, exon 8 of 24)	1	121491217	121499477	8261	1	70829	ENSMUST00000152959.1	-25226	ENSMUSG00000026339	Ccdc93	coiled-coil domain containing 93	chr1:121461036:121465991
chr2	28410698	28413672	2975	*	-1.9847	3.90869	28.5104	5.95e-06	0.00013403	down	Distal Intergenic	2	28446800	28450506	3707	1	241289	ENSMUST00000128199.7	-33128	ENSMUSG00000035829	Ppp1r26	protein phosphatase 1, regulatory subunit 26	chr2:28410698:28413672
chr6	98963175	98967140	3966	*	-1.57	4.47269	28.4401	6.07e-06	0.000136203	down	Exon (ENSMUST00000113326.8/108655, exon 10 of 18)	6	98930171	98935545	5375	2	108655	ENSMUST00000175880.1	-27630	ENSMUSG00000030067	Foxp1	forkhead box P1	chr6:98963175:98967140
chr14	20161276	20169741	8466	*	-1.308	5.23285	28.436	6.08e-06	0.00013625	down	Intron (ENSMUST00000024011.9/16529, intron 1 of 4)	14	20140057	20181809	41753	2	16529	ENSMUST00000024011.9	12068	ENSMUSG00000023243	Kcnk5	potassium channel, subfamily K, member 5	chr14:20161276:20169741
chr2	127716610	127719685	3076	*	-1.86146	3.97504	28.3882	6.16e-06	0.000137284	down	Intron (ENSMUST00000028856.2/228576, intron 1 of 3)	2	127704386	127729932	25547	2	228576	ENSMUST00000028856.2	10247	ENSMUSG00000027377	Mall	mal, T cell differentiation protein-like	chr2:127716610:127719685
chr1	35861810	35864384	2575	*	-2.37563	3.45475	28.375	6.18e-06	0.000137695	down	Distal Intergenic	1	36068400	36106446	38047	1	50785	ENSMUST00000088174.3	-204016	ENSMUSG00000045216	Hs6st1	heparan sulfate 6-O-sulfotransferase 1	chr1:35861810:35864384
chr2	32324831	32327806	2976	*	-1.79834	4.20336	28.3281	6.27e-06	0.000139221	down	Intron (ENSMUST00000113352.8/13429, intron 11 of 21)	2	32308497	32320581	12085	2	13429	ENSMUST00000129156.4	-4250	ENSMUSG00000026825	Dnm1	dynamin 1	chr2:32324831:32327806
chr17	67862182	67868263	6082	*	-1.2686	5.21701	28.2931	6.33e-06	0.000140228	down	Exon (ENSMUST00000024840.11/268970, exon 11 of 18)	17	67857417	67873048	15632	2	268970	ENSMUST00000170813.7	4785	ENSMUSG00000024043	Arhgap28	Rho GTPase activating protein 28	chr17:67862182:67868263
chr4	152225908	152229019	3112	*	-1.64653	4.36234	28.2344	6.43e-06	0.000141802	down	Intron (ENSMUST00000075363.9/70025, intron 4 of 8)	4	152199868	152217876	18009	1	70025	ENSMUST00000144733.1	26040	ENSMUSG00000028937	Acot7	acyl-CoA thioesterase 7	chr4:152225908:152229019
chr1	132331500	132340313	8814	*	-1.11942	5.99938	28.1818	6.53e-06	0.000143614	down	3' UTR	1	132327596	132330450	2855	1	74137	ENSMUST00000133246.1	3904	ENSMUSG00000009772	Nuak2	NUAK family, SNF1-like kinase, 2	chr1:132331500:132340313
chr1	89874635	89882005	7371	*	-1.33136	5.35141	28.0894	6.71e-06	0.000146137	down	Intron (ENSMUST00000027521.14/347722, intron 16 of 17)	1	89927956	89931179	3224	2	14472	ENSMUST00000036954.8	49174	ENSMUSG00000034486	Gbx2	gastrulation brain homeobox 2	chr1:89874635:89882005
chr11	106353608	106356330	2723	*	-1.85614	3.93876	28.0102	6.86e-06	0.000148812	down	Distal Intergenic	11	106318592	106349389	30798	2	110880	ENSMUST00000021056.7	-4219	ENSMUSG00000001027	Scn4a	sodium channel, voltage-gated, type IV, alpha	chr11:106353608:106356330
chr1	120521227	120524006	2780	*	-2.0054	3.9824	27.895	7.09e-06	0.000153111	down	Distal Intergenic	1	120474538	120505024	30487	2	17167	ENSMUST00000027639.7	-16203	ENSMUSG00000026390	Marco	macrophage receptor with collagenous structure	chr1:120521227:120524006
chr15	78622113	78626062	3950	*	-1.35068	4.89047	27.756	7.37e-06	0.000158278	down	Downstream (<=300bp)	15	78611233	78619121	7889	1	72318	ENSMUST00000230583.1	10880	ENSMUSG00000018008	Cyth4	cytohesin 4	chr15:78622113:78626062
chr5	114914934	114917646	2713	*	-1.97494	3.81845	27.7262	7.44e-06	0.000159288	down	Exon (ENSMUST00000127563.1/ENSMUST00000127563.1, exon 2 of 2)	5	114923240	114937912	14673	1	231655	ENSMUST00000031540.10	-5594	ENSMUSG00000041827	Oasl1	2'-5' oligoadenylate synthetase-like 1	chr5:114914934:114917646
chr8	14964165	14972268	8104	*	-1.12893	5.54594	27.7043	7.48e-06	0.000159711	down	Exon (ENSMUST00000084207.11/234094, exon 18 of 29)	8	14990359	14991124	766	1	234094	ENSMUST00000162444.1	-18091	ENSMUSG00000071176	Arhgef10	Rho guanine nucleotide exchange factor (GEF) 10	chr8:14964165:14972268
chr14	121495480	121496904	1425	*	-2.33139	3.39823	27.6626	7.57e-06	0.000161198	down	Intron (ENSMUST00000088386.7/56643, intron 1 of 22)	14	121470656	121492469	21814	2	56643	ENSMUST00000227372.1	-3011	ENSMUSG00000025557	Slc15a1	solute carrier family 15 (oligopeptide transporter), member 1	chr14:121495480:121496904
chr5	105837728	105839744	2017	*	-2.25716	3.55933	27.6359	7.63e-06	0.000161829	down	Distal Intergenic	5	105876565	105914780	38216	1	54367	ENSMUST00000150440.7	-36821	ENSMUSG00000029290	Zfp326	zinc finger protein 326	chr5:105837728:105839744
chr5	136146847	136150827	3981	*	-2.00655	3.93277	27.587	7.74e-06	0.000163076	down	3' UTR	5	136138781	136141615	2835	1	72041	ENSMUST00000100568.2	8066	ENSMUSG00000039754	Alkbh4	alkB homolog 4, lysine demethylase	chr5:136146847:136150827
chr1	191084758	191089133	4376	*	-1.71514	4.17772	27.4949	7.95e-06	0.000165552	down	3' UTR	1	191097847	191108486	10640	1	381319	ENSMUST00000194833.5	-8714	ENSMUSG00000026630	Batf3	basic leucine zipper transcription factor, ATF-like 3	chr1:191084758:191089133
chr11	51914811	51919784	4974	*	-1.14327	5.41391	27.4933	7.95e-06	0.000165552	down	Distal Intergenic	11	51967661	51977334	9674	1	52626	ENSMUST00000102763.4	-47877	ENSMUSG00000020392	Cdkn2aipnl	CDKN2A interacting protein N-terminal like	chr11:51914811:51919784
chr11	11708682	11722067	13386	*	-1.49498	5.55386	27.4717	8e-06	0.000166139	down	Intron (ENSMUST00000126058.7/22778, intron 3 of 3)	11	11686445	11769798	83354	1	22778	ENSMUST00000018798.6	22237	ENSMUSG00000018654	Ikzf1	IKAROS family zinc finger 1	chr11:11708682:11722067
chr18	12724210	12729419	5210	*	-1.40392	5.19117	27.202	8.65e-06	0.000175915	down	3' UTR	18	12734705	12736830	2126	1	72747	ENSMUST00000143388.1	-5286	ENSMUSG00000024424	Ttc39c	tetratricopeptide repeat domain 39C	chr18:12724210:12729419
chr3	27453743	27457813	4071	*	-1.73758	4.1104	27.092	8.93e-06	0.000179772	down	Exon (ENSMUST00000195008.5/72007, exon 21 of 27)	3	27371351	27378010	6660	1	208188	ENSMUST00000057186.1	82392	ENSMUSG00000051136	Ghsr	growth hormone secretagogue receptor	chr3:27453743:27457813
chr4	111438234	111443959	5726	*	-1.63294	4.48668	27.0501	9.04e-06	0.00018171	down	Intron (ENSMUST00000106591.7/78933, intron 6 of 8)	4	111433319	111459927	26609	1	67621	ENSMUST00000123667.1	4915	ENSMUSG00000028545	Bend5	BEN domain containing 5	chr4:111438234:111443959
chr6	90358493	90364257	5765	*	-1.18689	5.50412	27.0203	9.12e-06	0.000182625	down	3' UTR	6	90369492	90385084	15593	1	80292	ENSMUST00000113539.7	-5235	ENSMUSG00000034430	Zxdc	ZXD family zinc finger C	chr6:90358493:90364257
chr9	65526995	65530322	3328	*	-1.83287	4.05657	26.9228	9.38e-06	0.000185894	down	Exon (ENSMUST00000216282.1/ENSMUST00000216282.1, exon 1 of 2)	9	65501457	65520193	18737	2	330963	ENSMUST00000217646.1	-6802	ENSMUSG00000066510	Ankdd1a	ankyrin repeat and death domain containing 1A	chr9:65526995:65530322
chr8	121663284	121666589	3306	*	-1.45554	4.61084	26.8109	9.69e-06	0.000189879	down	Intron (ENSMUST00000127664.1/108148, intron 1 of 15)	8	121598703	121652901	54199	2	142682	ENSMUST00000046386.4	-10383	ENSMUSG00000061410	Zcchc14	zinc finger, CCHC domain containing 14	chr8:121663284:121666589
chr6	37346361	37353995	7635	*	-1.13597	5.31601	26.8034	9.71e-06	0.000190044	down	Exon (ENSMUST00000041093.5/208647, exon 8 of 12)	6	37334292	37336535	2244	2	208647	ENSMUST00000128534.1	-9826	ENSMUSG00000038648	Creb3l2	cAMP responsive element binding protein 3-like 2	chr6:37346361:37353995
chr7	66178068	66181712	3645	*	-1.2929	4.95253	26.7895	9.75e-06	0.000190565	down	Distal Intergenic	7	66109515	66173798	64284	1	269941	ENSMUST00000036372.7	68553	ENSMUSG00000032640	Chsy1	chondroitin sulfate synthase 1	chr7:66178068:66181712
chr7	117492765	117496347	3583	*	-1.61421	4.59846	26.7595	9.83e-06	0.00019141	down	Intron (ENSMUST00000160035.7/233781, intron 2 of 6)	7	117475492	117549359	73868	1	233781	ENSMUST00000161889.1	17273	ENSMUSG00000030657	Xylt1	xylosyltransferase 1	chr7:117492765:117496347
chr7	79281927	79289045	7119	*	-1.37157	5.30129	26.7348	9.9e-06	0.000192225	down	Intron (ENSMUST00000037315.12/54608, intron 1 of 10)	7	79273254	79345371	72118	1	54608	ENSMUST00000135333.2	8673	ENSMUSG00000039202	Abhd2	abhydrolase domain containing 2	chr7:79281927:79289045
chr4	154931998	154937350	5353	*	-1.47391	4.80044	26.7289	9.92e-06	0.000192237	down	Distal Intergenic	4	154926628	154928563	1936	2	230979	ENSMUST00000145296.1	-3435	ENSMUSG00000042333	Tnfrsf14	tumor necrosis factor receptor superfamily, member 14 (herpesvirus entry mediator)	chr4:154931998:154937350
chr9	120375688	120383659	7972	*	-1.34908	4.97647	26.5975	1.03e-05	0.000196858	down	Intron (ENSMUST00000133173.2/245049, intron 2 of 5)	9	120386309	120432951	46643	1	245049	ENSMUST00000214784.1	-2650	ENSMUSG00000041794	Myrip	myosin VIIA and Rab interacting protein	chr9:120375688:120383659
chr9	121959694	121962157	2464	*	-1.77775	4.08326	26.4272	1.08e-05	0.000203627	down	Intron (ENSMUST00000214808.1/69430, intron 3 of 3)	9	121952734	121978687	25954	1	245050	ENSMUST00000213773.1	6960	ENSMUSG00000038233	Gask1a	golgi associated kinase 1A	chr9:121959694:121962157
chr9	20789391	20796103	6713	*	-1.03931	5.70616	26.3178	1.12e-05	0.0002092	down	Exon (ENSMUST00000004201.7/53867, exon 25 of 67)	9	20770050	20815067	45018	2	53867	ENSMUST00000004201.7	18964	ENSMUSG00000004098	Col5a3	collagen, type V, alpha 3	chr9:20789391:20796103
chr12	113219878	113225258	5381	*	-1.22016	5.05223	26.3094	1.12e-05	0.000209316	down	Distal Intergenic	12	113185930	113189523	3594	1	69195	ENSMUST00000058491.7	33948	ENSMUSG00000049036	Tmem121	transmembrane protein 121	chr12:113219878:113225258
chr10	75708048	75712757	4710	*	-1.72592	4.21068	26.2248	1.15e-05	0.000213068	down	Intron (ENSMUST00000001712.7/104248, intron 26 of 36)	10	75694795	75715644	20850	2	104248	ENSMUST00000219806.1	2887	ENSMUSG00000020196	Cabin1	calcineurin binding protein 1	chr10:75708048:75712757
chr2	174097699	174100457	2759	*	-1.85573	3.87705	26.2062	1.16e-05	0.000213612	down	3' UTR	2	174110349	174123070	12722	1	228961	ENSMUST00000044415.15	-9892	ENSMUSG00000039263	Npepl1	aminopeptidase-like 1	chr2:174097699:174100457
chr3	31234948	31240300	5353	*	-1.3235	4.9819	26.1973	1.16e-05	0.000213914	down	Exon (ENSMUST00000091259.8/241919, exon 3 of 8)	3	31222720	31258394	35675	2	241919	ENSMUST00000108245.1	18094	ENSMUSG00000069072	Slc7a14	solute carrier family 7 (cationic amino acid transporter, y+ system), member 14	chr3:31234948:31240300
chr11	100286203	100291916	5714	*	-1.40339	4.83747	26.1971	1.16e-05	0.000213914	down	Exon (ENSMUST00000153030.1/ENSMUST00000153030.1, exon 1 of 2)	11	100262887	100269871	6985	2	68239	ENSMUST00000017270.7	-16332	ENSMUSG00000053654	Krt42	keratin 42	chr11:100286203:100291916
chr11	11724132	11731116	6985	*	-1.49613	4.63003	26.0265	1.22e-05	0.000223329	down	Intron (ENSMUST00000126058.7/22778, intron 3 of 3)	11	11686445	11769798	83354	1	22778	ENSMUST00000018798.6	37687	ENSMUSG00000018654	Ikzf1	IKAROS family zinc finger 1	chr11:11724132:11731116
chr9	62539049	62543249	4201	*	-1.79317	4.21082	25.9603	1.24e-05	0.000226212	down	Distal Intergenic	9	62419492	62537044	117553	2	235431	ENSMUST00000048043.11	-2005	ENSMUSG00000041729	Coro2b	coronin, actin binding protein, 2B	chr9:62539049:62543249
chr5	122142832	122148777	5946	*	-1.11728	5.54778	25.9502	1.25e-05	0.000226476	down	Distal Intergenic	5	122134437	122138957	4521	2	330188	ENSMUST00000146235.1	-3875	ENSMUSG00000043036	Ccdc63	coiled-coil domain containing 63	chr5:122142832:122148777
chr2	52866878	52868929	2052	*	-1.91787	3.76026	25.8457	1.29e-05	0.000231093	down	Intron (ENSMUST00000155586.8/71409, intron 1 of 26)	2	52857868	53131878	274011	1	71409	ENSMUST00000050719.12	9010	ENSMUSG00000036053	Fmnl2	formin-like 2	chr2:52866878:52868929
chr1	191279703	191284260	4558	*	-1.35906	4.68037	25.8174	1.3e-05	0.000232754	down	Exon (ENSMUST00000192965.1/ENSMUST00000192965.1, exon 2 of 6)	1	191306789	191318194	11406	2	66208	ENSMUST00000046770.9	33934	ENSMUSG00000037499	Nenf	neuron derived neurotrophic factor	chr1:191279703:191284260
chr11	79284717	79290136	5420	*	-1.24998	5.05452	25.6969	1.34e-05	0.000239187	down	Distal Intergenic	11	79239372	79254671	15300	2	78889	ENSMUST00000017821.11	-30046	ENSMUSG00000017677	Wsb1	WD repeat and SOCS box-containing 1	chr11:79284717:79290136
chr15	73657375	73659352	1978	*	-2.00622	3.86135	25.6101	1.38e-05	0.00024396	down	Distal Intergenic	15	73605593	73645762	40170	2	106068	ENSMUST00000130765.1	-11613	ENSMUSG00000079020	Slc45a4	solute carrier family 45, member 4	chr15:73657375:73659352
chr3	89867076	89874409	7334	*	-1.1654	5.32665	25.5965	1.38e-05	0.00024466	down	3' UTR	3	89831370	89858834	27465	1	214547	ENSMUST00000050401.5	35706	ENSMUSG00000046280	She	src homology 2 domain-containing transforming protein E	chr3:89867076:89874409
chr19	56952372	56955014	2643	*	-1.60237	4.16117	25.5784	1.39e-05	0.000245393	down	Intron (ENSMUST00000118800.7/226250, intron 1 of 18)	19	56930257	56937238	6982	2	226250	ENSMUST00000225394.1	-15134	ENSMUSG00000025083	Afap1l2	actin filament associated protein 1-like 2	chr19:56952372:56955014
chr2	167298682	167300745	2064	*	-1.78632	3.80856	25.3819	1.48e-05	0.000258184	down	3' UTR	2	167301200	167305698	4499	2	56336	ENSMUST00000149698.1	4953	ENSMUSG00000017929	B4galt5	UDP-Gal:betaGlcNAc beta 1,4-galactosyltransferase, polypeptide 5	chr2:167298682:167300745
chr7	134548631	134553303	4673	*	-1.26046	5.03234	25.3657	1.48e-05	0.000258976	down	Distal Intergenic	7	134349181	134498984	149804	2	71007	ENSMUST00000238294.1	-49647	ENSMUSG00000030994	D7Ertd443e	DNA segment, Chr 7, ERATO Doi 443, expressed	chr7:134548631:134553303
chr1	105783270	105791414	8145	*	-1.25783	5.18194	25.338	1.5e-05	0.000260669	down	Intron (ENSMUST00000027559.7/21934, intron 1 of 9)	1	105780750	105814403	33654	1	21934	ENSMUST00000187812.1	2520	ENSMUSG00000026321	Tnfrsf11a	tumor necrosis factor receptor superfamily, member 11a, NFKB activator	chr1:105783270:105791414
chr8	46776398	46783688	7291	*	-1.19044	5.3739	25.2923	1.52e-05	0.000263091	down	Intron (ENSMUST00000034041.8/16363, intron 1 of 8)	8	46793499	46847458	53960	1	16363	ENSMUST00000210218.1	-9811	ENSMUSG00000031627	Irf2	interferon regulatory factor 2	chr8:46776398:46783688
chr4	124947200	124952464	5265	*	-1.37309	4.56054	25.2482	1.54e-05	0.000265643	down	Distal Intergenic	4	124926686	124939311	12626	2	52276	ENSMUST00000165281.1	-7889	ENSMUSG00000028873	Cdca8	cell division cycle associated 8	chr4:124947200:124952464
chr11	35196069	35200590	4522	*	-1.50833	4.69341	25.2473	1.54e-05	0.000265643	down	Intron (ENSMUST00000069837.3/20564, intron 3 of 35)	11	35177783	35510128	332346	1	20564	ENSMUST00000153098.1	18286	ENSMUSG00000056427	Slit3	slit guidance ligand 3	chr11:35196069:35200590
chr6	112574352	112580629	6278	*	-1.20808	4.96559	25.1527	1.58e-05	0.000270388	down	Distal Intergenic	6	112473683	112489943	16261	2	18430	ENSMUST00000053306.7	-84409	ENSMUSG00000049112	Oxtr	oxytocin receptor	chr6:112574352:112580629
chr18	5787834	5790801	2968	*	-1.76191	4.54224	25.02	1.64e-05	0.000277544	down	Distal Intergenic	18	5731081	5772804	41724	1	21417	ENSMUST00000177030.1	56753	ENSMUSG00000024238	Zeb1	zinc finger E-box binding homeobox 1	chr18:5787834:5790801
chr2	169683300	169690297	6998	*	-1.2257	5.12507	25.0152	1.65e-05	0.000277544	down	Intron (ENSMUST00000109159.2/228911, intron 1 of 2)	2	169633676	169888504	254829	1	228911	ENSMUST00000109157.1	49624	ENSMUSG00000047907	Tshz2	teashirt zinc finger family member 2	chr2:169683300:169690297
chr7	83850511	83854390	3880	*	-1.50527	4.42496	24.9313	1.69e-05	0.000282804	down	Distal Intergenic	7	83879873	83884305	4433	2	80889	ENSMUST00000094216.4	29915	ENSMUSG00000070462	Tlnrd1	talin rod domain containing 1	chr7:83850511:83854390
chr13	56744316	56745473	1158	*	-2.14493	3.51939	24.9085	1.7e-05	0.000283888	down	Distal Intergenic	13	56733017	56738993	5977	1	17129	ENSMUST00000136702.1	11299	ENSMUSG00000021540	Smad5	SMAD family member 5	chr13:56744316:56745473
chr4	55730031	55735971	5941	*	-1.03421	5.51977	24.9074	1.7e-05	0.000283888	down	Distal Intergenic	4	55527143	55532466	5324	2	16600	ENSMUST00000107619.2	-197565	ENSMUSG00000003032	Klf4	Kruppel-like factor 4 (gut)	chr4:55730031:55735971
chr3	95520219	95524416	4198	*	-1.57607	4.30194	24.8698	1.72e-05	0.000286306	down	Distal Intergenic	3	95526786	95556400	29615	1	13040	ENSMUST00000015667.8	-2370	ENSMUSG00000038642	Ctss	cathepsin S	chr3:95520219:95524416
chr1	36155064	36157878	2815	*	-2.13369	3.53621	24.8658	1.72e-05	0.000286489	down	3' UTR	1	36146157	36150524	4368	2	320011	ENSMUST00000173250.1	-4540	ENSMUSG00000037470	Uggt1	UDP-glucose glycoprotein glucosyltransferase 1	chr1:36155064:36157878
chr11	67603030	67605339	2310	*	-2.16236	3.51612	24.8324	1.74e-05	0.000288742	down	5' UTR	11	67596574	67665434	68861	1	14457	ENSMUST00000147276.7	6456	ENSMUSG00000033066	Gas7	growth arrest specific 7	chr11:67603030:67605339
chr13	101905895	101910076	4182	*	-1.56873	4.44226	24.807	1.75e-05	0.000290468	down	Distal Intergenic	13	101680563	101768217	87655	2	18708	ENSMUST00000055518.12	-137678	ENSMUSG00000041417	Pik3r1	phosphoinositide-3-kinase regulatory subunit 1	chr13:101905895:101910076
chr11	61518892	61520634	1743	*	-2.04045	3.58255	24.7842	1.77e-05	0.000292309	down	3' UTR	11	61512315	61512931	617	1	27078	ENSMUST00000146562.1	6577	ENSMUSG00000001039	B9d1	B9 protein domain 1	chr11:61518892:61520634
chr3	97989423	97996695	7273	*	-1.30177	4.94108	24.7801	1.77e-05	0.000292512	down	Distal Intergenic	3	98013527	98100659	87133	1	18129	ENSMUST00000198324.1	-16832	ENSMUSG00000027878	Notch2	notch 2	chr3:97989423:97996695
chr11	98369382	98372894	3513	*	-1.3936	4.54388	24.68	1.82e-05	0.00029948	down	5' UTR	11	98375520	98378648	3129	1	59045	ENSMUST00000130323.7	-2626	ENSMUSG00000018167	Stard3	START domain containing 3	chr11:98369382:98372894
chr7	19939247	19942108	2862	*	-1.47353	4.36499	24.6292	1.85e-05	0.000303104	down	Exon (ENSMUST00000208974.1/70080, exon 4 of 6)	7	19938182	19944898	6717	2	70080	ENSMUST00000208210.1	2790	ENSMUSG00000040498	Igsf23	immunoglobulin superfamily, member 23	chr7:19939247:19942108
chr9	37243602	37251252	7651	*	-1.31679	5.12975	24.5744	1.88e-05	0.000306308	down	Intron (ENSMUST00000115068.9/56857, intron 1 of 17)	9	37230316	37255414	25099	2	56857	ENSMUST00000161114.1	4162	ENSMUSG00000032122	Slc37a2	solute carrier family 37 (glycerol-3-phosphate transporter), member 2	chr9:37243602:37251252
chr1	74437232	74440301	3070	*	-2.25	3.59517	24.4445	1.96e-05	0.000314278	down	3' UTR	1	74423686	74425966	2281	1	22349	ENSMUST00000163018.1	13546	ENSMUSG00000026175	Vil1	villin 1	chr1:74437232:74440301
chr2	163799854	163804487	4634	*	-1.46095	4.60446	24.4345	1.96e-05	0.000314729	down	Distal Intergenic	2	163820861	163829018	8158	1	22403	ENSMUST00000138730.1	-16374	ENSMUSG00000027656	Ccn5	cellular communication network factor 5	chr2:163799854:163804487
chr15	59271006	59274194	3189	*	-1.9962	3.63388	24.4154	1.97e-05	0.000316049	down	Distal Intergenic	15	59306948	59312013	5066	1	100416830	ENSMUST00000183674.1	-32754	ENSMUSG00000098528	Zfp572	zinc finger protein 572	chr15:59271006:59274194
chr7	125514621	125517483	2863	*	-1.82107	3.68969	24.3768	2e-05	0.000318764	down	Distal Intergenic	7	125467640	125491596	23957	2	67711	ENSMUST00000033006.13	-23025	ENSMUSG00000030750	Nsmce1	NSE1 homolog, SMC5-SMC6 complex component	chr7:125514621:125517483
chr5	146690525	146693723	3199	*	-1.68838	3.93236	24.3766	2e-05	0.000318764	down	Distal Intergenic	5	146734839	146758448	23610	2	22217	ENSMUST00000138202.7	64725	ENSMUSG00000029640	Usp12	ubiquitin specific peptidase 12	chr5:146690525:146693723
chr1	87066728	87069395	2668	*	-2.03411	3.70427	24.3298	2.03e-05	0.00032264	down	Exon (ENSMUST00000212812.1/ENSMUST00000212812.1, exon 1 of 11)	1	87088780	87089805	1026	2	11650	ENSMUST00000190082.1	20410	ENSMUSG00000026246	Alppl2	alkaline phosphatase, placental-like 2	chr1:87066728:87069395
chr11	44380136	44382968	2833	*	-1.82929	3.85518	24.2794	2.06e-05	0.000326213	down	Distal Intergenic	11	44400063	44414010	13948	1	16160	ENSMUST00000170513.2	-17095	ENSMUSG00000004296	Il12b	interleukin 12b	chr11:44380136:44382968
chr18	35033098	35037719	4622	*	-1.42674	4.41447	24.1764	2.12e-05	0.000333234	down	Intron (ENSMUST00000237091.1/ENSMUST00000237091.1, intron 3 of 3)	18	34937414	34954357	16944	2	15526	ENSMUST00000025217.10	-78741	ENSMUSG00000024359	Hspa9	heat shock protein 9	chr18:35033098:35037719
chr6	90657253	90665115	7863	*	-1.04696	5.77559	24.1266	2.16e-05	0.00033725	down	3' UTR	6	90662812	90667999	5188	2	232227	ENSMUST00000141434.1	2884	ENSMUSG00000034312	Iqsec1	IQ motif and Sec7 domain 1	chr6:90657253:90665115
chr10	42105634	42108490	2857	*	-1.95167	3.63043	24.1042	2.17e-05	0.00033832	down	Distal Intergenic	10	41916807	42018442	101636	2	213402	ENSMUST00000161927.7	-87192	ENSMUSG00000071324	Armc2	armadillo repeat containing 2	chr10:42105634:42108490
chr2	32794813	32796757	1945	*	-1.95791	3.7868	24.0646	2.2e-05	0.000341889	down	Exon (ENSMUST00000050000.15/20910, exon 18 of 19)	2	32777381	32784428	7048	2	227736	ENSMUST00000102813.1	-10385	ENSMUSG00000038987	Cfap157	cilia and flagella associated protein 157	chr2:32794813:32796757
chr7	113791510	113792846	1337	*	-2.92952	2.89261	24.0035	2.24e-05	0.00034617	down	Intron (ENSMUST00000046687.15/233744, intron 2 of 15)	7	113766174	113932081	165908	1	233744	ENSMUST00000084696.5	25336	ENSMUSG00000038156	Spon1	spondin 1, (f-spondin) extracellular matrix protein	chr7:113791510:113792846
chr11	23450983	23452125	1143	*	-1.86864	3.94241	23.9262	2.29e-05	0.000352613	down	Exon (ENSMUST00000180046.7/17847, exon 59 of 80)	11	23457938	23460897	2960	1	17847	ENSMUST00000129521.7	-5813	ENSMUSG00000056342	Usp34	ubiquitin specific peptidase 34	chr11:23450983:23452125
chr15	11152701	11155595	2895	*	-1.63817	4.33034	23.916	2.3e-05	0.000353537	down	Exon (ENSMUST00000227189.1/239337, exon 3 of 3)	15	11064818	11217121	152304	1	239337	ENSMUST00000228940.1	87883	ENSMUSG00000047497	Adamts12	a disintegrin-like and metallopeptidase (reprolysin type) with thrombospondin type 1 motif, 12	chr15:11152701:11155595
chr4	137907191	137910205	3015	*	-1.51324	4.32414	23.894	2.31e-05	0.000354821	down	Intron (ENSMUST00000102518.9/230857, intron 2 of 19)	4	137913471	137935387	21917	1	230857	ENSMUST00000151110.3	-3266	ENSMUSG00000057530	Ece1	endothelin converting enzyme 1	chr4:137907191:137910205
chr15	64081896	64087567	5672	*	-1.40632	4.72353	23.8315	2.36e-05	0.000360198	down	3' UTR	15	64094234	64102542	8309	2	13196	ENSMUST00000176909.1	14975	ENSMUSG00000022377	Asap1	ArfGAP with SH3 domain, ankyrin repeat and PH domain1	chr15:64081896:64087567
chr6	113400954	113406598	5645	*	-1.54393	4.65167	23.7852	2.39e-05	0.000363664	down	3' UTR	6	113409206	113409899	694	1	101100	ENSMUST00000204255.1	-2608	ENSMUSG00000030276	Ttll3	tubulin tyrosine ligase-like family, member 3	chr6:113400954:113406598
chr8	115547381	115548992	1612	*	-2.07555	3.84429	23.7594	2.41e-05	0.000365442	down	Distal Intergenic	8	115701435	115707794	6360	2	17132	ENSMUST00000109104.1	158802	ENSMUSG00000055435	Maf	avian musculoaponeurotic fibrosarcoma oncogene homolog	chr8:115547381:115548992
chr2	52012273	52015055	2783	*	-1.5757	4.09133	23.561	2.56e-05	0.00038375	down	Distal Intergenic	2	52038009	52056686	18678	1	21930	ENSMUST00000065927.5	-22954	ENSMUSG00000053475	Tnfaip6	tumor necrosis factor alpha induced protein 6	chr2:52012273:52015055
chr2	31778642	31783806	5165	*	-1.22175	4.97471	23.5361	2.58e-05	0.000385574	down	3' UTR	2	31790171	31794570	4400	1	11350	ENSMUST00000127714.1	-6365	ENSMUSG00000026842	Abl1	c-abl oncogene 1, non-receptor tyrosine kinase	chr2:31778642:31783806
chr2	52871562	52875702	4141	*	-1.15876	4.99444	23.4433	2.66e-05	0.00039279	down	Intron (ENSMUST00000155586.8/71409, intron 1 of 26)	2	52857868	53131878	274011	1	71409	ENSMUST00000050719.12	13694	ENSMUSG00000036053	Fmnl2	formin-like 2	chr2:52871562:52875702
chr13	56579750	56583532	3783	*	-1.61895	4.17827	23.4114	2.68e-05	0.000395689	down	Distal Intergenic	13	56609523	56639562	30040	1	21810	ENSMUST00000225600.1	-25991	ENSMUSG00000035493	Tgfbi	transforming growth factor, beta induced	chr13:56579750:56583532
chr9	99190015	99193307	3293	*	-1.42309	4.59086	23.3988	2.7e-05	0.00039652	down	Distal Intergenic	9	99229468	99236370	6903	2	623459	ENSMUST00000188555.1	43063	ENSMUSG00000096316	Faiml	Fas apoptotic inhibitory molecule like	chr9:99190015:99193307
chr10	95629581	95632632	3052	*	-1.4701	4.33888	23.3821	2.71e-05	0.000397969	down	Exon (ENSMUST00000219656.1/ENSMUST00000219656.1, exon 1 of 2)	10	95547007	95564146	17140	2	71207	ENSMUST00000020217.6	-65435	ENSMUSG00000020029	Nudt4	nudix (nucleoside diphosphate linked moiety X)-type motif 4	chr10:95629581:95632632
chr5	31930196	31932270	2075	*	-1.76688	3.82452	23.3817	2.71e-05	0.000397969	down	Intron (ENSMUST00000201352.3/107976, intron 7 of 11)	5	32045978	32084753	38776	1	107976	ENSMUST00000202080.1	-113708	ENSMUSG00000052139	Babam2	BRISC and BRCA1 A complex member 2	chr5:31930196:31932270
chr5	117146096	117150747	4652	*	-1.42327	4.56405	23.3311	2.75e-05	0.00040265	down	Intron (ENSMUST00000111978.7/330177, intron 1 of 20)	5	117133641	117187448	53808	1	330177	ENSMUST00000153709.1	12455	ENSMUSG00000061288	Taok3	TAO kinase 3	chr5:117146096:117150747
chr10	71130983	71135488	4506	*	-1.4944	4.34075	23.313	2.77e-05	0.000404713	down	Intron (ENSMUST00000143791.7/83675, intron 1 of 20)	10	70925102	71146860	221759	2	83675	ENSMUST00000131445.7	11372	ENSMUSG00000014329	Bicc1	BicC family RNA binding protein 1	chr10:71130983:71135488
chr17	86435118	86440391	5274	*	-1.1388	5.19311	23.2987	2.78e-05	0.000405907	down	Intron (ENSMUST00000097275.8/18754, intron 2 of 14)	17	86490562	86496112	5551	1	18754	ENSMUST00000150486.1	-50171	ENSMUSG00000045038	Prkce	protein kinase C, epsilon	chr17:86435118:86440391
chr15	86359539	86365603	6065	*	-1.3747	4.94356	23.2956	2.78e-05	0.000406099	down	Intron (ENSMUST00000063414.8/223754, intron 9 of 12)	15	86235505	86292162	56658	1	223754	ENSMUST00000229242.1	124034	ENSMUSG00000051864	Tbc1d22a	TBC1 domain family, member 22a	chr15:86359539:86365603
chr8	125340140	125345089	4950	*	-1.39653	4.64839	23.2677	2.81e-05	0.000408907	down	Distal Intergenic	8	125418063	125492710	74648	2	244668	ENSMUST00000108775.1	147621	ENSMUSG00000001995	Sipa1l2	signal-induced proliferation-associated 1 like 2	chr8:125340140:125345089
chr8	116577326	116579163	1838	*	-1.80182	3.6721	23.2289	2.84e-05	0.000412361	down	Intron (ENSMUST00000109102.3/75796, intron 6 of 6)	8	116505015	116515915	10901	1	75465	ENSMUST00000078170.6	72311	ENSMUSG00000034467	Dynlrb2	dynein light chain roadblock-type 2	chr8:116577326:116579163
chr15	91424089	91428725	4637	*	-1.69894	3.84918	23.1565	2.91e-05	0.000418646	down	Intron (ENSMUST00000109283.1/239606, intron 3 of 9)	15	91396832	91412217	15386	2	239606	ENSMUST00000156971.1	-11872	ENSMUSG00000036298	Slc2a13	solute carrier family 2 (facilitated glucose transporter), member 13	chr15:91424089:91428725
chr3	27203774	27210715	6942	*	-1.26823	5.12447	23.1532	2.91e-05	0.000418646	down	3' UTR	3	27188441	27239584	51144	1	320024	ENSMUST00000140872.1	15333	ENSMUSG00000027698	Nceh1	neutral cholesterol ester hydrolase 1	chr3:27203774:27210715
chr11	67637843	67641175	3333	*	-2.0127	3.71315	23.0904	2.97e-05	0.000424668	down	Intron (ENSMUST00000108681.7/14457, intron 3 of 13)	11	67652577	67683688	31112	1	14457	ENSMUST00000140863.1	-11402	ENSMUSG00000033066	Gas7	growth arrest specific 7	chr11:67637843:67641175
chr7	122385306	122391246	5941	*	-1.15312	5.16258	23.0774	2.98e-05	0.000425984	down	Intron (ENSMUST00000143692.7/18751, intron 2 of 17)	7	122416068	122457326	41259	1	18751	ENSMUST00000149583.1	-24822	ENSMUSG00000052889	Prkcb	protein kinase C, beta	chr7:122385306:122391246
chr11	103684496	103687493	2998	*	-1.40768	4.39058	22.9882	3.06e-05	0.000433583	down	Exon (ENSMUST00000021329.13/56494, exon 4 of 6)	11	103678726	103697694	18969	2	56494	ENSMUST00000107013.2	10201	ENSMUSG00000020946	Gosr2	golgi SNAP receptor complex member 2	chr11:103684496:103687493
chr7	113810673	113812829	2157	*	-1.59931	4.12631	22.9752	3.07e-05	0.000434344	down	Intron (ENSMUST00000046687.15/233744, intron 2 of 15)	7	113766174	113932081	165908	1	233744	ENSMUST00000084696.5	44499	ENSMUSG00000038156	Spon1	spondin 1, (f-spondin) extracellular matrix protein	chr7:113810673:113812829
chr11	119925024	119927347	2324	*	-2.05728	3.55451	22.9461	3.1e-05	0.000436613	down	Distal Intergenic	11	119916731	119918628	1898	1	208092	ENSMUST00000137055.1	8293	ENSMUSG00000025371	Chmp6	charged multivesicular body protein 6	chr11:119925024:119927347
chr10	67855604	67859935	4332	*	-1.39056	4.56038	22.9243	3.12e-05	0.000438553	down	Distal Intergenic	10	67889953	67899007	9055	2	216049	ENSMUST00000127869.1	39072	ENSMUSG00000037855	Zfp365	zinc finger protein 365	chr10:67855604:67859935
chr10	111121154	111122714	1561	*	-2.2086	3.40413	22.8007	3.25e-05	0.000451118	down	Distal Intergenic	10	111164752	111297249	132498	1	237542	ENSMUST00000105275.8	-42038	ENSMUSG00000020189	Osbpl8	oxysterol binding protein-like 8	chr10:111121154:111122714
chr12	73298290	73300085	1796	*	-2.00547	3.61168	22.7923	3.26e-05	0.000451437	down	Intron (ENSMUST00000140523.7/625098, intron 3 of 15)	12	73287060	73312182	25123	1	625098	ENSMUST00000101313.3	11230	ENSMUSG00000044712	Slc38a6	solute carrier family 38, member 6	chr12:73298290:73300085
chr10	67837962	67840673	2712	*	-1.8271	3.86868	22.774	3.27e-05	0.000452773	down	Distal Intergenic	10	67889953	67899007	9055	2	216049	ENSMUST00000127869.1	58334	ENSMUSG00000037855	Zfp365	zinc finger protein 365	chr10:67837962:67840673
chr14	54735821	54738690	2870	*	-1.72395	3.9067	22.7721	3.28e-05	0.000452831	down	Exon (ENSMUST00000022787.7/50934, exon 4 of 11)	14	54710360	54712174	1815	2	110794	ENSMUST00000064290.7	-23647	ENSMUSG00000052435	Cebpe	CCAAT/enhancer binding protein (C/EBP), epsilon	chr14:54735821:54738690
chr11	44402066	44403735	1670	*	-2.5576	2.82981	22.7656	3.28e-05	0.000453331	down	Intron (ENSMUST00000170513.2/16160, intron 1 of 7)	11	44400063	44414033	13971	1	16160	ENSMUST00000102796.9	2003	ENSMUSG00000004296	Il12b	interleukin 12b	chr11:44402066:44403735
chr2	58468194	58471092	2899	*	-1.4858	4.26764	22.7449	3.3e-05	0.000455998	down	Exon (ENSMUST00000167423.1/ENSMUST00000167423.1, exon 1 of 1)	2	58388644	58516272	127629	2	11477	ENSMUST00000145495.7	45180	ENSMUSG00000026836	Acvr1	activin A receptor, type 1	chr2:58468194:58471092
chr6	86780951	86782820	1870	*	-2.03265	3.46655	22.741	3.31e-05	0.000455998	down	Intron (ENSMUST00000001187.14/11746, intron 1 of 12)	6	86741915	86793564	51650	2	11746	ENSMUST00000204441.2	10744	ENSMUSG00000029994	Anxa4	annexin A4	chr6:86780951:86782820
chr11	116415824	116417345	1522	*	-2.30045	3.14654	22.7283	3.32e-05	0.00045739	down	Distal Intergenic	11	116402841	116413032	10192	2	217340	ENSMUST00000149682.1	-2792	ENSMUSG00000052949	Rnf157	ring finger protein 157	chr11:116415824:116417345
chr19	3359048	3361393	2346	*	-1.87822	3.64138	22.6806	3.37e-05	0.000462774	down	Intron (ENSMUST00000237938.1/12894, intron 5 of 10)	19	3366330	3369217	2888	1	12894	ENSMUST00000237457.1	-4937	ENSMUSG00000024900	Cpt1a	carnitine palmitoyltransferase 1a, liver	chr19:3359048:3361393
chr11	87000534	87003315	2782	*	-1.46666	4.24526	22.6344	3.42e-05	0.000467148	down	Distal Intergenic	11	86936425	86993707	57283	2	77864	ENSMUST00000018571.4	-6827	ENSMUSG00000018427	Ypel2	yippee like 2	chr11:87000534:87003315
chr5	34272618	34274341	1724	*	-2.05216	3.4476	22.5955	3.46e-05	0.000470932	down	Intron (ENSMUST00000094868.9/231125, intron 1 of 12)	5	34194893	34288326	93434	2	231125	ENSMUST00000094868.9	13985	ENSMUSG00000037224	Zfyve28	zinc finger, FYVE domain containing 28	chr5:34272618:34274341
chr12	70879399	70883377	3979	*	-1.58327	4.20489	22.5742	3.49e-05	0.000473222	down	Exon (ENSMUST00000057859.8/319710, exon 6 of 14)	12	70871525	70900006	28482	1	319710	ENSMUST00000220515.1	7874	ENSMUSG00000048285	Frmd6	FERM domain containing 6	chr12:70879399:70883377
chr18	4934399	4936357	1959	*	-2.15657	3.68637	22.563	3.5e-05	0.000474456	down	Intron (ENSMUST00000126977.7/225115, intron 1 of 37)	18	4921726	5119299	197574	1	225115	ENSMUST00000143254.7	12673	ENSMUSG00000024236	Svil	supervillin	chr18:4934399:4936357
chr2	148578024	148582554	4531	*	-1.48358	4.42276	22.5051	3.56e-05	0.000480983	down	Distal Intergenic	2	148672601	148676027	3427	1	56488	ENSMUST00000109961.7	-90047	ENSMUSG00000036992	Nxt1	NTF2-related export protein 1	chr2:148578024:148582554
chr18	4503222	4507227	4006	*	-1.46619	4.33072	22.4701	3.6e-05	0.000483806	down	Distal Intergenic	18	4383246	4397330	14085	1	67440	ENSMUST00000234924.1	119976	ENSMUSG00000024234	Mtpap	mitochondrial poly(A) polymerase	chr18:4503222:4507227
chr11	34062036	34067237	5202	*	-1.60504	4.60939	22.463	3.61e-05	0.00048395	down	Intron (ENSMUST00000052413.11/16822, intron 3 of 20)	11	34078177	34078592	416	1	16822	ENSMUST00000133120.1	-10940	ENSMUSG00000002699	Lcp2	lymphocyte cytosolic protein 2	chr11:34062036:34067237
chr2	132011395	132015349	3955	*	-1.52834	4.34861	22.4569	3.62e-05	0.000484361	down	5' UTR	2	132000922	132021173	20252	2	215653	ENSMUST00000155829.1	5824	ENSMUSG00000027339	Rassf2	Ras association (RalGDS/AF-6) domain family member 2	chr2:132011395:132015349
chr17	29975557	29982634	7078	*	-1.03827	5.34933	22.442	3.63e-05	0.000485523	down	Exon (ENSMUST00000234695.1/ENSMUST00000234695.1, exon 1 of 2)	17	29829414	29970087	140674	2	74762	ENSMUST00000167190.8	-5470	ENSMUSG00000043557	Mdga1	MAM domain containing glycosylphosphatidylinositol anchor 1	chr17:29975557:29982634
chr10	77916094	77918730	2637	*	-1.72131	3.91087	22.393	3.69e-05	0.000489937	down	Exon (ENSMUST00000105401.8/28240, exon 28 of 34)	10	77916058	77920824	4767	2	28240	ENSMUST00000138238.7	2094	ENSMUSG00000009292	Trpm2	transient receptor potential cation channel, subfamily M, member 2	chr10:77916094:77918730
chr8	125282221	125290027	7807	*	-1.19494	5.36436	22.3491	3.74e-05	0.000494624	down	Distal Intergenic	8	125087987	125102878	14892	1	244667	ENSMUST00000126111.1	194234	ENSMUSG00000043051	Disc1	disrupted in schizophrenia 1	chr8:125282221:125290027
chr9	41104770	41109912	5143	*	-1.62385	4.18897	22.2287	3.89e-05	0.00050881	down	Exon (ENSMUST00000217288.1/ENSMUST00000217288.1, exon 1 of 1)	9	41014721	41079506	64786	2	72828	ENSMUST00000151485.7	-25264	ENSMUSG00000032020	Ubash3b	ubiquitin associated and SH3 domain containing, B	chr9:41104770:41109912
chr13	55522279	55525688	3410	*	-1.25178	4.89307	22.1737	3.95e-05	0.000515009	down	3' UTR	13	55523235	55528538	5304	2	27261	ENSMUST00000047877.4	2850	ENSMUSG00000035711	Dok3	docking protein 3	chr13:55522279:55525688
chr6	90305549	90308597	3049	*	-1.76261	3.9841	22.1582	3.97e-05	0.000517265	down	3' UTR	6	90302116	90305449	3334	1	243535	ENSMUST00000167550.3	3433	ENSMUSG00000049694	BC048671	cDNA sequence BC048671	chr6:90305549:90308597
chr9	15016518	15021196	4679	*	-1.40234	4.48259	22.1499	3.98e-05	0.000517774	down	Intron (ENSMUST00000164273.8/55991, intron 2 of 4)	9	15007918	15010508	2591	2	55991	ENSMUST00000166933.1	-6010	ENSMUSG00000031934	Panx1	pannexin 1	chr9:15016518:15021196
chr9	66875713	66878556	2844	*	-1.43802	4.39341	22.1037	4.04e-05	0.000523342	down	Intron (ENSMUST00000041139.8/235442, intron 1 of 7)	9	66814994	66834726	19733	2	68318	ENSMUST00000169282.7	-40987	ENSMUSG00000053040	Aph1c	aph1 homolog C, gamma secretase subunit	chr9:66875713:66878556
chr8	115552606	115556712	4107	*	-1.46752	4.45288	22.0743	4.08e-05	0.000526633	down	Distal Intergenic	8	115701435	115707794	6360	2	17132	ENSMUST00000109104.1	151082	ENSMUSG00000055435	Maf	avian musculoaponeurotic fibrosarcoma oncogene homolog	chr8:115552606:115556712
chr14	122147127	122150843	3717	*	-1.89984	3.65576	22.0722	4.08e-05	0.000526747	down	Exon (ENSMUST00000026624.10/68059, exon 12 of 17)	14	122181704	122402234	220531	1	69634	ENSMUST00000026625.6	-30861	ENSMUSG00000025545	Clybl	citrate lyase beta like	chr14:122147127:122150843
chr4	128696638	128700604	3967	*	-1.47385	4.19805	22.0366	4.13e-05	0.000531121	down	Intron (ENSMUST00000030588.12/54383, intron 1 of 14)	4	128688795	128752881	64087	1	54383	ENSMUST00000106080.7	7843	ENSMUSG00000028796	Phc2	polyhomeotic 2	chr4:128696638:128700604
chr5	64246382	64248700	2319	*	-1.42799	4.20509	21.9997	4.18e-05	0.000533903	down	Intron (ENSMUST00000043893.12/57915, intron 2 of 21)	5	64230399	64351486	121088	1	57915	ENSMUST00000119756.5	15983	ENSMUSG00000029174	Tbc1d1	TBC1 domain family, member 1	chr5:64246382:64248700
chr11	103234150	103237073	2924	*	-1.77978	3.70455	21.9727	4.22e-05	0.000537127	down	Exon (ENSMUST00000152300.1/53859, exon 4 of 4)	11	103239334	103240134	801	2	53859	ENSMUST00000152677.1	3061	ENSMUSG00000020941	Map3k14	mitogen-activated protein kinase kinase kinase 14	chr11:103234150:103237073
chr2	164149781	164151955	2175	*	-1.98822	3.5752	21.9415	4.26e-05	0.000539929	down	3' UTR	2	164163619	164171113	7495	2	16538	ENSMUST00000045196.3	19158	ENSMUSG00000040164	Kcns1	K+ voltage-gated channel, subfamily S, 1	chr2:164149781:164151955
chr11	67466122	67469327	3206	*	-2.02876	3.54366	21.9325	4.27e-05	0.000541242	down	Intron (ENSMUST00000108681.7/14457, intron 1 of 13)	11	67455724	67665449	209726	1	14457	ENSMUST00000136796.7	10398	ENSMUSG00000033066	Gas7	growth arrest specific 7	chr11:67466122:67469327
chr1	106641849	106645370	3522	*	-1.95079	3.92637	21.8921	4.32e-05	0.000546843	down	Intron (ENSMUST00000112751.1/12043, intron 1 of 1)	1	106710339	106713179	2841	2	12043	ENSMUST00000189999.1	67809	ENSMUSG00000057329	Bcl2	B cell leukemia/lymphoma 2	chr1:106641849:106645370
chr13	64424381	64426789	2409	*	-2.2735	3.42253	21.8697	4.36e-05	0.000549811	down	Distal Intergenic	13	64432314	64441773	9460	1	105278	ENSMUST00000021939.7	-5525	ENSMUSG00000021483	Cdk20	cyclin-dependent kinase 20	chr13:64424381:64426789
chr7	35063060	35067406	4347	*	-1.34124	4.65357	21.83	4.41e-05	0.000555493	down	Exon (ENSMUST00000205833.1/ENSMUST00000205833.1, exon 1 of 2)	7	35046422	35056573	10152	2	12611	ENSMUST00000130491.2	-6487	ENSMUSG00000056216	Cebpg	CCAAT/enhancer binding protein (C/EBP), gamma	chr7:35063060:35067406
chr4	140787531	140789921	2391	*	-1.96935	3.65038	21.793	4.46e-05	0.000560074	down	Exon (ENSMUST00000026377.8/18601, exon 14 of 16)	4	140745865	140774236	28372	2	18602	ENSMUST00000026381.6	-13295	ENSMUSG00000025330	Padi4	peptidyl arginine deiminase, type IV	chr4:140787531:140789921
chr6	125593311	125600771	7461	*	-1.25017	4.99455	21.7443	4.53e-05	0.000567531	down	Exon (ENSMUST00000112254.7/22371, exon 11 of 52)	6	125603550	125642924	39375	1	22371	ENSMUST00000134073.1	-2779	ENSMUSG00000001930	Vwf	Von Willebrand factor	chr6:125593311:125600771
chr2	163671747	163678827	7081	*	-1.19573	5.65556	21.7197	4.57e-05	0.000570686	down	Intron (ENSMUST00000147385.7/18769, intron 1 of 2)	2	163661499	163725473	63975	1	18769	ENSMUST00000135537.7	10248	ENSMUSG00000035268	Pkig	protein kinase inhibitor, gamma	chr2:163671747:163678827
chr8	120019146	120022972	3827	*	-1.53385	4.1832	21.6976	4.6e-05	0.000574242	down	Intron (ENSMUST00000127664.1/108148, intron 1 of 15)	8	120013208	120015690	2483	1	78892	ENSMUST00000151629.1	5938	ENSMUSG00000031825	Crispld2	cysteine-rich secretory protein LCCL domain containing 2	chr8:120019146:120022972
chr5	129532308	129536640	4333	*	-1.26232	4.64214	21.6239	4.71e-05	0.000582568	down	Intron (ENSMUST00000053737.8/231769, intron 7 of 17)	5	129541416	129550862	9447	1	231769	ENSMUST00000199215.1	-4776	ENSMUSG00000029439	Sfswap	splicing factor SWAP	chr5:129532308:129536640
chr4	139489213	139495605	6393	*	-1.12685	5.23688	21.5922	4.76e-05	0.000586764	down	3' UTR	4	139480380	139482682	2303	1	69116	ENSMUST00000135534.1	8833	ENSMUSG00000066036	Ubr4	ubiquitin protein ligase E3 component n-recognin 4	chr4:139489213:139495605
chr5	31575087	31577984	2898	*	-1.68845	3.98776	21.5267	4.86e-05	0.000594019	down	Distal Intergenic	5	31569595	31571397	1803	2	100740	ENSMUST00000201790.1	-3690	NA	AI839979	expressed sequence AI839979	chr5:31575087:31577984
chr2	145806196	145810173	3978	*	-1.57341	4.41153	21.5027	4.9e-05	0.000597874	down	Intron (ENSMUST00000142847.7/74030, intron 2 of 2)	2	145822150	145844818	22669	1	74030	ENSMUST00000144278.1	-11977	ENSMUSG00000001768	Rin2	Ras and Rab interactor 2	chr2:145806196:145810173
chr3	138837815	138845038	7224	*	-1.35203	4.91248	21.4441	4.99e-05	0.000606486	down	Intron (ENSMUST00000029800.8/56224, intron 1 of 7)	3	138860493	138902657	42165	1	56224	ENSMUST00000121826.2	-15455	ENSMUSG00000028152	Tspan5	tetraspanin 5	chr3:138837815:138845038
chr2	32766081	32768595	2515	*	-1.37849	4.35395	21.3574	5.13e-05	0.000618307	down	3' UTR	2	32760295	32761789	1495	1	30933	ENSMUST00000149987.1	5786	ENSMUSG00000009563	Tor2a	torsin family 2, member A	chr2:32766081:32768595
chr12	105861045	105863525	2481	*	-1.80221	3.8563	21.3458	5.15e-05	0.000619858	down	Distal Intergenic	12	105829067	105835499	6433	1	18789	ENSMUST00000172089.1	31978	ENSMUSG00000021111	Papola	poly (A) polymerase alpha	chr12:105861045:105863525
chr2	27817098	27820019	2922	*	-1.34752	4.34565	21.3107	5.21e-05	0.000624369	down	Distal Intergenic	2	27886425	28039514	153090	1	12831	ENSMUST00000028280.13	-66406	ENSMUSG00000026837	Col5a1	collagen, type V, alpha 1	chr2:27817098:27820019
chr11	4660163	4662906	2744	*	-1.48151	4.71067	21.2804	5.26e-05	0.000628199	down	Intron (ENSMUST00000070257.13/75452, intron 8 of 19)	11	4637747	4685699	47953	1	75452	ENSMUST00000109930.2	22416	ENSMUSG00000020412	Ascc2	activating signal cointegrator 1 complex subunit 2	chr11:4660163:4662906
chr17	65715910	65719347	3438	*	-1.55468	4.15731	21.268	5.28e-05	0.000629457	down	Exon (ENSMUST00000070673.8/106572, exon 3 of 7)	17	65721266	65772640	51375	2	106572	ENSMUST00000233258.1	53293	ENSMUSG00000056515	Rab31	RAB31, member RAS oncogene family	chr17:65715910:65719347
chr5	28259204	28262884	3681	*	-1.24813	4.63591	21.2138	5.37e-05	0.000636186	down	Distal Intergenic	5	28200819	28245806	44988	2	269637	ENSMUST00000141601.8	-13398	ENSMUSG00000044681	Cnpy1	canopy FGF signaling regulator 1	chr5:28259204:28262884
chr4	107139318	107143511	4194	*	-1.24342	4.75309	21.212	5.38e-05	0.00063631	down	3' UTR	4	107176616	107177668	1053	2	66526	ENSMUST00000131474.1	34157	ENSMUSG00000028619	Tceanc2	transcription elongation factor A (SII) N-terminal and central domain containing 2	chr4:107139318:107143511
chr1	13647267	13649972	2706	*	-1.70315	3.87262	21.2084	5.38e-05	0.000636548	down	Exon (ENSMUST00000027071.6/212442, exon 3 of 7)	1	13629995	13638411	8417	2	212442	ENSMUST00000156222.1	-8856	ENSMUSG00000025937	Lactb2	lactamase, beta 2	chr1:13647267:13649972
chr14	65709176	65713483	4308	*	-1.60602	3.96517	21.2062	5.39e-05	0.000636601	down	Intron (ENSMUST00000022610.14/71145, intron 3 of 8)	14	65676477	65744791	68315	1	71145	ENSMUST00000154373.1	32699	ENSMUSG00000022032	Scara5	scavenger receptor class A, member 5	chr14:65709176:65713483
chr14	47003460	47006228	2769	*	-1.53287	4.02104	21.2056	5.39e-05	0.000636601	down	Intron (ENSMUST00000022386.14/74480, intron 2 of 12)	14	47001340	47003357	2018	1	74480	ENSMUST00000140571.1	2120	ENSMUSG00000021838	Samd4	sterile alpha motif domain containing 4	chr14:47003460:47006228
chr16	92812158	92816160	4003	*	-1.54615	4.11148	21.146	5.49e-05	0.000646146	down	Exon (ENSMUST00000189679.1/12394, exon 3 of 3)	16	92695592	92825778	130187	2	12394	ENSMUST00000186296.1	9618	ENSMUSG00000022952	Runx1	runt related transcription factor 1	chr16:92812158:92816160
chr8	22783127	22788835	5709	*	-1.21036	4.88661	21.1436	5.5e-05	0.000646383	down	3' UTR	8	22796423	22805602	9180	2	64933	ENSMUST00000210476.1	16767	ENSMUSG00000031539	Ap3m2	adaptor-related protein complex 3, mu 2 subunit	chr8:22783127:22788835
chr9	41132040	41139479	7440	*	-1.27283	5.12212	21.0975	5.58e-05	0.000652471	down	Intron (ENSMUST00000044155.14/72828, intron 1 of 13)	9	41050554	41157502	106949	2	72828	ENSMUST00000136530.7	18023	ENSMUSG00000032020	Ubash3b	ubiquitin associated and SH3 domain containing, B	chr9:41132040:41139479
chr19	6463796	6466428	2633	*	-1.71393	3.66797	21.0611	5.65e-05	0.00065787	down	Exon (ENSMUST00000113462.7/18190, exon 7 of 23)	19	6473109	6482696	9588	1	18190	ENSMUST00000140435.1	-6681	ENSMUSG00000033768	Nrxn2	neurexin II	chr19:6463796:6466428
chr19	32650161	32652425	2265	*	-1.84782	3.65346	21.0313	5.7e-05	0.000663197	down	Exon (ENSMUST00000235594.1/23972, exon 8 of 12)	19	32620005	32667187	47183	1	23972	ENSMUST00000025833.6	30156	ENSMUSG00000024899	Papss2	3'-phosphoadenosine 5'-phosphosulfate synthase 2	chr19:32650161:32652425
chr16	52443336	52446056	2721	*	-1.7936	3.8031	20.9642	5.83e-05	0.000674595	down	Intron (ENSMUST00000023312.13/11658, intron 1 of 15)	16	52251467	52452465	200999	2	11658	ENSMUST00000170035.7	6409	ENSMUSG00000022636	Alcam	activated leukocyte cell adhesion molecule	chr16:52443336:52446056
chr2	61460487	61463200	2714	*	-1.82241	3.93288	20.9225	5.91e-05	0.000681381	down	Distal Intergenic	2	61578585	61654171	75587	1	21353	ENSMUST00000112502.7	-115385	ENSMUSG00000064289	Tank	TRAF family member-associated Nf-kappa B activator	chr2:61460487:61463200
chr10	45625988	45628595	2608	*	-1.55541	4.40415	20.9153	5.92e-05	0.000682416	down	Intron (ENSMUST00000037044.12/209462, intron 6 of 23)	10	45588384	45648647	60264	1	209462	ENSMUST00000142956.1	37604	ENSMUSG00000038822	Hace1	HECT domain and ankyrin repeat containing, E3 ubiquitin protein ligase 1	chr10:45625988:45628595
chr6	116679124	116684441	5318	*	-1.49643	4.61432	20.8994	5.95e-05	0.000684643	down	3' UTR	6	116633008	116673952	40945	2	213391	ENSMUST00000035842.6	-5172	ENSMUSG00000042129	Rassf4	Ras association (RalGDS/AF-6) domain family member 4	chr6:116679124:116684441
chr5	53582069	53584689	2621	*	-2.02789	4.24809	20.8865	5.98e-05	0.000686447	down	Intron (ENSMUST00000201991.3/19664, intron 2 of 6)	5	53590214	53657362	67149	1	19664	ENSMUST00000037618.12	-5525	ENSMUSG00000039191	Rbpj	recombination signal binding protein for immunoglobulin kappa J region	chr5:53582069:53584689
chr5	105498423	105501582	3160	*	-1.57855	4.10457	20.859	6.03e-05	0.000691538	down	Distal Intergenic	5	105519388	105613018	93631	1	100604	ENSMUST00000067924.12	-17806	ENSMUSG00000054720	Lrrc8c	leucine rich repeat containing 8 family, member C	chr5:105498423:105501582
chr11	21046659	21050013	3355	*	-1.77027	4.05224	20.8578	6.03e-05	0.000691538	down	Distal Intergenic	11	21091291	21143005	51715	1	67245	ENSMUST00000156122.7	-41278	ENSMUSG00000020134	Peli1	pellino 1	chr11:21046659:21050013
chr1	191090486	191093915	3430	*	-1.2839	4.56298	20.7184	6.31e-05	0.000714937	down	Distal Intergenic	1	191097847	191108486	10640	1	381319	ENSMUST00000194833.5	-3932	ENSMUSG00000026630	Batf3	basic leucine zipper transcription factor, ATF-like 3	chr1:191090486:191093915
chr14	33230139	33236747	6609	*	-1.1756	4.89233	20.7176	6.31e-05	0.000714937	down	Intron (ENSMUST00000111956.8/239027, intron 2 of 10)	14	33216823	33369934	153112	1	239027	ENSMUST00000111956.8	13316	ENSMUSG00000063506	Arhgap22	Rho GTPase activating protein 22	chr14:33230139:33236747
chr18	20147907	20150199	2293	*	-1.82225	3.62912	20.6519	6.45e-05	0.000724897	down	Distal Intergenic	18	20108842	20114871	6030	2	13505	ENSMUST00000226115.1	-33036	ENSMUSG00000044322	Dsc1	desmocollin 1	chr18:20147907:20150199
chr12	85607308	85609768	2461	*	-1.46246	4.02729	20.6282	6.5e-05	0.000729159	down	5' UTR	12	85602222	85608292	6071	1	81703	ENSMUST00000222689.1	5086	ENSMUSG00000034271	Jdp2	Jun dimerization protein 2	chr12:85607308:85609768
chr13	59798807	59803489	4683	*	-1.5037	4.42087	20.6102	6.54e-05	0.000732193	down	3' UTR	13	59800336	59809478	9143	2	214290	ENSMUST00000225241.1	5989	ENSMUSG00000035248	Tut7	terminal uridylyl transferase 7	chr13:59798807:59803489
chr15	97281814	97283627	1814	*	-1.83933	3.75455	20.589	6.58e-05	0.000734963	down	Intron (ENSMUST00000059433.7/239647, intron 3 of 5)	15	97249073	97277338	28266	1	239647	ENSMUST00000226615.1	32741	ENSMUSG00000044250	Pced1b	PC-esterase domain containing 1B	chr15:97281814:97283627
chr17	23873644	23878245	4602	*	-1.33199	4.38555	20.5846	6.59e-05	0.000734963	down	Distal Intergenic	17	23871244	23873113	1870	1	57256	ENSMUST00000235013.1	2400	ENSMUSG00000024116	Prss21	protease, serine 21	chr17:23873644:23878245
chr4	21804008	21805995	1988	*	-1.84875	3.7865	20.58	6.6e-05	0.000735431	down	3' UTR	4	21784724	21816893	32170	1	77593	ENSMUST00000148647.2	19284	ENSMUSG00000040455	Usp45	ubiquitin specific petidase 45	chr4:21804008:21805995
chr6	135265780	135267404	1625	*	-1.90605	3.44911	20.5766	6.61e-05	0.0007357	down	Distal Intergenic	6	135237336	135254351	17016	2	14840	ENSMUST00000111910.3	-11429	ENSMUSG00000030206	Gsg1	germ cell associated 1	chr6:135265780:135267404
chr1	72831694	72834127	2434	*	-1.83357	3.93819	20.5557	6.66e-05	0.000739622	down	Intron (ENSMUST00000047328.10/16008, intron 1 of 3)	1	72825322	72852467	27146	1	16008	ENSMUST00000120564.1	6372	ENSMUSG00000039323	Igfbp2	insulin-like growth factor binding protein 2	chr1:72831694:72834127
chr15	100673248	100675870	2623	*	-1.51721	4.02098	20.5199	6.73e-05	0.000745666	down	5' UTR	15	100674425	100678862	4438	2	109901	ENSMUST00000229869.1	2992	ENSMUSG00000023031	Cela1	chymotrypsin-like elastase family, member 1	chr15:100673248:100675870
chr19	56201093	56203786	2694	*	-1.50752	4.48231	20.483	6.82e-05	0.000751777	down	Distal Intergenic	19	56287137	56320089	32953	1	226243	ENSMUST00000078284.12	-83351	ENSMUSG00000025075	Habp2	hyaluronic acid binding protein 2	chr19:56201093:56203786
chr16	24280904	24284469	3566	*	-1.23181	4.56561	20.4586	6.87e-05	0.000756414	down	Intron (ENSMUST00000230383.1/ENSMUST00000230383.1, intron 2 of 3)	16	24393507	24685183	291677	1	210126	ENSMUST00000231352.1	-109038	ENSMUSG00000033306	Lpp	LIM domain containing preferred translocation partner in lipoma	chr16:24280904:24284469
chr7	105495860	105500668	4809	*	-1.33861	4.30409	20.4486	6.89e-05	0.000758052	down	Distal Intergenic	7	105480083	105482300	2218	2	109042	ENSMUST00000047040.3	-13560	ENSMUSG00000037060	Cavin3	caveolae associated 3	chr7:105495860:105500668
chr17	17861281	17863731	2451	*	-1.67677	3.78238	20.4004	7e-05	0.00076785	down	Distal Intergenic	17	17847176	17855205	8030	2	15116	ENSMUST00000232410.1	-6076	ENSMUSG00000003665	Has1	hyaluronan synthase 1	chr17:17861281:17863731
chr18	75616226	75620906	4681	*	-1.27987	4.85072	20.3976	7.01e-05	0.000768079	down	Intron (ENSMUST00000165559.2/269037, intron 3 of 11)	18	75623902	75637273	13372	2	269037	ENSMUST00000235147.1	16367	ENSMUSG00000052928	Ctif	CBP80/20-dependent translation initiation factor	chr18:75616226:75620906
chr9	103239282	103243969	4688	*	-1.68452	4.01489	20.3546	7.11e-05	0.000776016	down	Distal Intergenic	9	103208795	103230444	21650	2	22041	ENSMUST00000035158.15	-8838	ENSMUSG00000032554	Trf	transferrin	chr9:103239282:103243969
chr15	7084281	7087301	3021	*	-1.62222	4.08101	20.3214	7.19e-05	0.000782794	down	Distal Intergenic	15	7090614	7164566	73953	1	16880	ENSMUST00000228723.1	-3313	ENSMUSG00000054263	Lifr	LIF receptor alpha	chr15:7084281:7087301
chr16	11025692	11029300	3609	*	-1.3441	4.29939	20.2582	7.34e-05	0.000794259	down	Intron (ENSMUST00000162323.1/56722, intron 1 of 2)	16	11060945	11072983	12039	1	20621	ENSMUST00000228962.1	-31645	ENSMUSG00000037972	Snn	stannin	chr16:11025692:11029300
chr11	72232521	72236705	4185	*	-1.80167	3.75501	20.2259	7.42e-05	0.000799879	down	Distal Intergenic	11	72211724	72215592	3869	2	67279	ENSMUST00000021157.8	-16929	ENSMUSG00000020801	Med31	mediator complex subunit 31	chr11:72232521:72236705
chr2	68883229	68889178	5950	*	-1.32848	4.48905	20.2064	7.46e-05	0.00080332	down	Intron (ENSMUST00000028426.8/241447, intron 1 of 9)	2	68861586	69108644	247059	1	241447	ENSMUST00000176018.1	21643	ENSMUSG00000027035	Cers6	ceramide synthase 6	chr2:68883229:68889178
chr5	35550148	35554458	4311	*	-1.14375	4.90252	20.2007	7.48e-05	0.000803842	down	Exon (ENSMUST00000119494.2/ENSMUST00000119494.2, exon 1 of 1)	5	35572748	35574674	1927	2	78890	ENSMUST00000128195.2	20216	ENSMUSG00000029097	Trmt44	tRNA methyltransferase 44	chr5:35550148:35554458
chr6	135135857	135143197	7341	*	-1.28024	4.89885	20.0908	7.75e-05	0.000825862	down	3' UTR	6	135105991	135118283	12293	2	93746	ENSMUST00000111922.1	-17574	ENSMUSG00000030205	Gprc5d	G protein-coupled receptor, family C, group 5, member D	chr6:135135857:135143197
chr10	60337834	60339893	2060	*	-2.33295	2.99643	20.0843	7.77e-05	0.000826596	down	Exon (ENSMUST00000073242.10/22295, exon 36 of 67)	10	60346851	60372684	25834	1	74048	ENSMUST00000020301.13	-6958	ENSMUSG00000020101	Vsir	V-set immunoregulatory receptor	chr10:60337834:60339893
chr11	5168045	5171801	3757	*	-1.28975	4.84313	20.0565	7.84e-05	0.000831824	down	Distal Intergenic	11	5106265	5152257	45993	2	140703	ENSMUST00000062821.12	-15788	ENSMUSG00000034164	Emid1	EMI domain containing 1	chr11:5168045:5171801
chr6	97404362	97408302	3941	*	-1.49691	4.14268	20.0241	7.93e-05	0.000838061	down	Intron (ENSMUST00000113355.8/232288, intron 5 of 23)	6	97323658	97396736	73079	2	232288	ENSMUST00000152385.7	-7626	ENSMUSG00000030064	Frmd4b	FERM domain containing 4B	chr6:97404362:97408302
chr12	70827949	70833316	5368	*	-1.28901	4.9078	20.0203	7.94e-05	0.00083878	down	Intron (ENSMUST00000057859.8/319710, intron 1 of 13)	12	70825689	70895649	69961	1	319710	ENSMUST00000222802.1	2260	ENSMUSG00000048285	Frmd6	FERM domain containing 6	chr12:70827949:70833316
chr5	24333434	24338871	5438	*	-1.23204	5.07562	19.9987	7.99e-05	0.000843035	down	Exon (ENSMUST00000144193.1/ENSMUST00000144193.1, exon 1 of 2)	5	24319589	24329591	10003	2	16511	ENSMUST00000115098.6	-3843	ENSMUSG00000038319	Kcnh2	potassium voltage-gated channel, subfamily H (eag-related), member 2	chr5:24333434:24338871
chr7	125592897	125595132	2236	*	-2.20408	3.21486	19.9793	8.04e-05	0.000846201	down	Distal Intergenic	7	125603429	125631506	28078	1	60504	ENSMUST00000206234.1	-8297	ENSMUSG00000030745	Il21r	interleukin 21 receptor	chr7:125592897:125595132
chr11	67536794	67540169	3376	*	-1.85581	3.84747	19.9787	8.05e-05	0.000846201	down	Intron (ENSMUST00000108681.7/14457, intron 1 of 13)	11	67547154	67684974	137821	1	14457	ENSMUST00000041611.11	-6985	ENSMUSG00000033066	Gas7	growth arrest specific 7	chr11:67536794:67540169
chr6	125300385	125304675	4291	*	-1.30145	4.35469	19.9748	8.06e-05	0.000847014	down	Distal Intergenic	6	125309112	125309565	454	2	17000	ENSMUST00000161891.1	4890	ENSMUSG00000030339	Ltbr	lymphotoxin B receptor	chr6:125300385:125304675
chr16	33591680	33593118	1439	*	-1.94076	3.30625	19.9283	8.18e-05	0.000858599	down	Intron (ENSMUST00000121925.7/171286, intron 6 of 13)	16	33596562	33664135	67574	1	171286	ENSMUST00000122314.7	-3444	ENSMUSG00000035506	Slc12a8	solute carrier family 12 (potassium/chloride transporters), member 8	chr16:33591680:33593118
chr15	77887103	77888882	1780	*	-2.29813	3.08522	19.9167	8.21e-05	0.0008607	down	Distal Intergenic	15	77919534	77927735	8202	2	56551	ENSMUST00000174529.1	38853	ENSMUSG00000005354	Txn2	thioredoxin 2	chr15:77887103:77888882
chr6	112585071	112589618	4548	*	-1.61841	3.74029	19.8671	8.35e-05	0.000871906	down	Distal Intergenic	6	112620831	112675776	54946	2	58186	ENSMUST00000142079.1	86158	ENSMUSG00000030254	Rad18	RAD18 E3 ubiquitin protein ligase	chr6:112585071:112589618
chr4	139287014	139290895	3882	*	-1.07605	5.17429	19.8379	8.43e-05	0.000876788	down	3' UTR	4	139301310	139310637	9328	2	212555	ENSMUST00000141007.1	19742	ENSMUSG00000028744	Slc66a1	solute carrier family 66 member 1	chr4:139287014:139290895
chr19	32501298	32504414	3117	*	-1.27367	4.69069	19.8259	8.46e-05	0.000879835	down	Intron (ENSMUST00000025827.9/17330, intron 4 of 4)	19	32485923	32491596	5674	1	17330	ENSMUST00000236287.1	15375	ENSMUSG00000024896	Minpp1	multiple inositol polyphosphate histidine phosphatase 1	chr19:32501298:32504414
chr7	96446475	96450116	3642	*	-1.36471	4.31601	19.7687	8.63e-05	0.000890759	down	Intron (ENSMUST00000107162.7/23966, intron 3 of 32)	7	96522398	96553482	31085	1	23966	ENSMUST00000129737.1	-72282	ENSMUSG00000048078	Tenm4	teneurin transmembrane protein 4	chr7:96446475:96450116
chr17	7663813	7668367	4555	*	-1.46181	4.37077	19.7499	8.68e-05	0.000893837	down	Distal Intergenic	17	7746641	7761015	14375	2	68655	ENSMUST00000097424.2	92648	ENSMUSG00000071984	Fndc1	fibronectin type III domain containing 1	chr17:7663813:7668367
chr13	54098658	54102608	3951	*	-1.64586	3.8288	19.7456	8.69e-05	0.000894513	down	Intron (ENSMUST00000021930.9/14057, intron 8 of 10)	13	54071869	54108342	36474	1	14057	ENSMUST00000021930.9	26789	ENSMUSG00000021474	Sfxn1	sideroflexin 1	chr13:54098658:54102608
chr2	148534661	148538215	3555	*	-1.34301	4.38135	19.7287	8.74e-05	0.000897366	down	Distal Intergenic	2	148436640	148443563	6924	2	17064	ENSMUST00000099269.3	-91098	ENSMUSG00000027435	Cd93	CD93 antigen	chr2:148534661:148538215
chr1	135198029	135201481	3453	*	-1.39939	4.31464	19.7154	8.78e-05	0.000899465	down	Distal Intergenic	1	135160234	135167681	7448	2	171469	ENSMUST00000027682.8	-30348	ENSMUSG00000026424	Gpr37l1	G protein-coupled receptor 37-like 1	chr1:135198029:135201481
chr17	56354572	56358163	3592	*	-1.38859	4.4976	19.6978	8.83e-05	0.000901328	down	Exon (ENSMUST00000139679.7/193796, exon 6 of 6)	17	56372295	56386119	13825	1	193796	ENSMUST00000132363.1	-14132	ENSMUSG00000024201	Kdm4b	lysine (K)-specific demethylase 4B	chr17:56354572:56358163
chr2	73474472	73479410	4939	*	-1.25685	4.82424	19.6871	8.86e-05	0.000904228	down	Exon (ENSMUST00000145170.1/ENSMUST00000145170.1, exon 2 of 2)	2	73430039	73485763	55725	2	215280	ENSMUST00000102680.7	6353	ENSMUSG00000075284	Wipf1	WAS/WASL interacting protein family, member 1	chr2:73474472:73479410
chr6	39522029	39524255	2227	*	-1.83834	3.41723	19.5348	9.32e-05	0.000941889	down	5' UTR	6	39463253	39489166	25914	2	209773	ENSMUST00000149162.1	-32863	ENSMUSG00000038456	Dennd2a	DENN/MADD domain containing 2A	chr6:39522029:39524255
chr8	125427051	125430918	3868	*	-1.18625	4.73557	19.5264	9.35e-05	0.000943439	down	Intron (ENSMUST00000108775.1/244668, intron 17 of 20)	8	125418063	125492710	74648	2	244668	ENSMUST00000108775.1	61792	ENSMUSG00000001995	Sipa1l2	signal-induced proliferation-associated 1 like 2	chr8:125427051:125430918
chr19	21449291	21451443	2153	*	-1.89877	3.54951	19.5079	9.41e-05	0.000948438	down	Intron (ENSMUST00000087600.9/14544, intron 1 of 13)	19	21393055	21440859	47805	2	14544	ENSMUST00000237823.1	-8432	ENSMUSG00000058624	Gda	guanine deaminase	chr19:21449291:21451443
chr1	91021916	91025168	3253	*	-1.27589	4.51406	19.4923	9.46e-05	0.000952109	down	Intron (ENSMUST00000189505.6/16978, intron 1 of 12)	1	90998779	91128940	130162	1	16978	ENSMUST00000068116.12	23137	ENSMUSG00000026305	Lrrfip1	leucine rich repeat (in FLII) interacting protein 1	chr1:91021916:91025168
chr7	58690035	58694524	4490	*	-1.4557	4.17639	19.4146	9.71e-05	0.000971478	down	Intron (ENSMUST00000168747.2/11982, intron 1 of 20)	7	58658246	58829420	171175	1	11982	ENSMUST00000168747.2	31789	ENSMUSG00000025324	Atp10a	ATPase, class V, type 10A	chr7:58690035:58694524
chr4	132980356	132984651	4296	*	-1.21921	4.85647	19.3596	9.89e-05	0.000985112	down	5' UTR	4	132977116	133000767	23652	1	14191	ENSMUST00000171223.1	3240	ENSMUSG00000028874	Fgr	FGR proto-oncogene, Src family tyrosine kinase	chr4:132980356:132984651
chr7	30284600	30288974	4375	*	-1.26839	4.47807	19.3591	9.89e-05	0.000985112	down	Intron (ENSMUST00000014072.5/108167416, intron 2 of 3)	7	30291728	30292673	946	1	76686	ENSMUST00000145253.1	-2754	ENSMUSG00000013921	Clip3	CAP-GLY domain containing linker protein 3	chr7:30284600:30288974
chr11	31360706	31364697	3992	*	-1.48779	4.4876	19.2699	0.000101881	0.00100958	down	Intron (ENSMUST00000020546.2/20856, intron 3 of 3)	11	31365441	31368166	2726	2	20856	ENSMUST00000149467.1	3469	ENSMUSG00000020303	Stc2	stanniocalcin 2	chr11:31360706:31364697
chr14	55146141	55148039	1899	*	-1.77727	3.64576	19.2481	0.000102628	0.00101494	down	Distal Intergenic	14	55106826	55116935	10110	2	319984	ENSMUST00000022819.12	-29206	ENSMUSG00000022208	Jph4	junctophilin 4	chr14:55146141:55148039
chr4	114476265	114478354	2090	*	-1.95819	3.3863	19.2441	0.000102766	0.00101542	down	Intron (ENSMUST00000094894.3/666048, intron 2 of 6)	4	114406724	114615098	208375	1	666048	ENSMUST00000094894.3	69541	ENSMUSG00000070867	Trabd2b	TraB domain containing 2B	chr4:114476265:114478354
chr19	56982675	56985385	2711	*	-1.83937	3.63414	19.2086	0.000103997	0.00102278	down	Intron (ENSMUST00000118800.7/226250, intron 1 of 18)	19	56930098	57001046	70949	2	226250	ENSMUST00000126964.7	15661	ENSMUSG00000025083	Afap1l2	actin filament associated protein 1-like 2	chr19:56982675:56985385
chr9	7247405	7249283	1879	*	-1.95157	3.32003	19.2011	0.00010426	0.00102391	down	Distal Intergenic	9	7272514	7283331	10818	1	17386	ENSMUST00000015394.9	-23231	ENSMUSG00000050578	Mmp13	matrix metallopeptidase 13	chr9:7247405:7249283
chr7	97538669	97541218	2550	*	-1.99442	3.48797	19.1464	0.000106196	0.00103606	down	3' UTR	7	97535310	97541395	6086	1	101861	ENSMUST00000206843.1	3359	ENSMUSG00000025133	Ints4	integrator complex subunit 4	chr7:97538669:97541218
chr6	55255389	55261627	6239	*	-1.29853	4.7784	19.1385	0.00010648	0.0010378	down	Exon (ENSMUST00000204842.2/330323, exon 6 of 11)	6	55278155	55318315	40161	1	330323	ENSMUST00000203225.1	-16528	ENSMUSG00000038022	Mindy4	MINDY lysine 48 deubiquitinase 4	chr6:55255389:55261627
chr4	11400218	11406444	6227	*	-1.00765	5.18876	19.1188	0.000107188	0.00104265	down	Exon (ENSMUST00000117335.1/ENSMUST00000117335.1, exon 1 of 1)	4	11332038	11386783	54746	2	207920	ENSMUST00000108311.8	-13435	ENSMUSG00000040728	Esrp1	epithelial splicing regulatory protein 1	chr4:11400218:11406444
chr4	150821998	150826462	4465	*	-1.39262	4.5598	19.1054	0.000107672	0.00104633	down	Exon (ENSMUST00000133196.1/ENSMUST00000133196.1, exon 1 of 3)	4	150853919	150868892	14974	1	74155	ENSMUST00000073600.8	-27457	ENSMUSG00000028967	Errfi1	ERBB receptor feedback inhibitor 1	chr4:150821998:150826462
chr11	58987131	58989185	2055	*	-1.91198	3.5915	19.0766	0.00010872	0.00105409	down	3' UTR	11	58978116	58991457	13342	1	94091	ENSMUST00000093061.6	9015	ENSMUSG00000020455	Trim11	tripartite motif-containing 11	chr11:58987131:58989185
chr15	97258380	97260980	2601	*	-1.41406	3.98719	19.0394	0.000110093	0.00106392	down	Intron (ENSMUST00000059433.7/239647, intron 1 of 5)	15	97249073	97277338	28266	1	239647	ENSMUST00000226615.1	9307	ENSMUSG00000044250	Pced1b	PC-esterase domain containing 1B	chr15:97258380:97260980
chr17	47484233	47486386	2154	*	-1.6659	3.76774	19.0223	0.000110729	0.00106937	down	Intron (ENSMUST00000233174.1/63856, intron 7 of 7)	17	47501146	47502272	1127	2	63856	ENSMUST00000233675.1	15886	ENSMUSG00000023980	Taf8	TATA-box binding protein associated factor 8	chr17:47484233:47486386
chr11	101686475	101688660	2186	*	-1.74336	3.71492	19.0065	0.000111319	0.00107158	down	Distal Intergenic	11	101665541	101667832	2292	1	80981	ENSMUST00000039388.2	20934	ENSMUSG00000034936	Arl4d	ADP-ribosylation factor-like 4D	chr11:101686475:101688660
chr17	67111929	67113600	1672	*	-1.43925	3.97121	18.9905	0.000111923	0.00107599	down	Intron (ENSMUST00000037974.9/19274, intron 2 of 32)	17	66956991	67047985	90995	2	19274	ENSMUST00000224862.1	-63944	ENSMUSG00000033278	Ptprm	protein tyrosine phosphatase, receptor type, M	chr17:67111929:67113600
chr19	40249282	40259053	9772	*	-1.08851	5.65156	18.9841	0.000112165	0.00107762	down	Exon (ENSMUST00000068439.12/54132, exon 2 of 7)	19	40221173	40271616	50444	2	54132	ENSMUST00000068439.12	12563	ENSMUSG00000055044	Pdlim1	PDZ and LIM domain 1 (elfin)	chr19:40249282:40259053
chr12	85997532	86002190	4659	*	-1.46438	4.28712	18.9638	0.000112937	0.00108293	down	Intron (ENSMUST00000040179.13/320244, intron 30 of 33)	12	85962001	86053522	91522	1	320244	ENSMUST00000220906.1	35531	ENSMUSG00000012609	Ttll5	tubulin tyrosine ligase-like family, member 5	chr12:85997532:86002190
chr11	49098625	49104490	5866	*	-1.17066	4.71042	18.952	0.000113387	0.0010862	down	Intron (ENSMUST00000056759.10/15953, intron 2 of 4)	11	49112777	49113757	981	2	258334	ENSMUST00000203007.1	9267	ENSMUSG00000047511	Olfr1396	olfactory receptor 1396	chr11:49098625:49104490
chr10	54045155	54050361	5207	*	-1.1594	5.00018	18.9169	0.000114742	0.00109669	down	Intron (ENSMUST00000003843.15/17155, intron 2 of 12)	10	53907010	54075709	168700	2	17155	ENSMUST00000105470.8	25348	ENSMUSG00000003746	Man1a	mannosidase 1, alpha	chr10:54045155:54050361
chr9	96637413	96641319	3907	*	-1.55563	4.15156	18.9094	0.000115033	0.0010977	down	Distal Intergenic	9	96539300	96631617	92318	2	114713	ENSMUST00000034984.7	-5796	ENSMUSG00000032413	Rasa2	RAS p21 protein activator 2	chr9:96637413:96641319
chr14	25364676	25367874	3199	*	-1.3928	4.25216	18.8951	0.000115589	0.00110088	down	Intron (ENSMUST00000225188.1/ENSMUST00000225188.1, intron 2 of 3)	14	25459185	25538492	79308	1	328365	ENSMUST00000161766.7	-91311	ENSMUSG00000007817	Zmiz1	zinc finger, MIZ-type containing 1	chr14:25364676:25367874
chr16	52437663	52442323	4661	*	-1.44172	4.15087	18.8395	0.000117784	0.00111666	down	Intron (ENSMUST00000023312.13/11658, intron 1 of 15)	16	52251467	52452465	200999	2	11658	ENSMUST00000170035.7	10142	ENSMUSG00000022636	Alcam	activated leukocyte cell adhesion molecule	chr16:52437663:52442323
chr2	125453789	125456635	2847	*	-1.64048	3.77364	18.819	0.000118603	0.00112202	down	Intron (ENSMUST00000028633.12/14118, intron 6 of 65)	2	125389756	125506072	116317	2	14118	ENSMUST00000148272.1	49437	ENSMUSG00000027204	Fbn1	fibrillin 1	chr2:125453789:125456635
chr6	29928428	29930919	2492	*	-1.75157	3.53119	18.7941	0.000119611	0.00112837	down	Exon (ENSMUST00000151738.3/320609, exon 8 of 21)	6	29917013	29959681	42669	1	320609	ENSMUST00000046028.11	11415	ENSMUSG00000039629	Strip2	striatin interacting protein 2	chr6:29928428:29930919
[truncated: 421 more rows]

## Sheet: TableS3
Table S3: H3K9me3 enrichment in brown and beige adipocytes during TN or CE
[truncated: 247 more rows]

## Sheet: TableS4
Table S4: Promoters gaining H3K27me3 during warming
[truncated: 101 more rows]

## Sheet: TableS5
Table S5: H3K4me3 differential analysis CETN vs CEDT
[truncated: 32 more rows]

## Sheet: TableS6
Table S6: H3K4me3 differential analysis at promoters CEDT vs TN
[truncated: 107 more rows]

[truncated: 9 more sheets: TableS7, TableS8, TableS9, TableS10, TableS11, TableS12, TableS13, TableS14, Tables]
